# Supplementary material for: Tris(3-amino­phen­yl)phosphine oxide ethanol solvate
Source: Acta Crystallogr Sect E Struct Rep Online. 2009 Mar 25;65(Pt 4):o839. doi: 10.1107/S160053680900909X (PMC2969104; doi:10.1107/S160053680900909X)
Supplement: Supplementary file 1 [file e-65-0o839-sup1.cif]

##############################################################################
###                                                                        ###
###        Electronic paper (Acta Crystallographica Section E)             ###
###                                                                        ###
##############################################################################
#                                                                            #
# This CIF contains the data in a paper accepted for publication in Acta     #
# Crystallographica Section E. It conforms to the requirements of Notes      #
# for Authors for Section E, and has been peer reviewed under the auspices   #
# of the IUCr Commission on Journals.                                        #
#                                                                            #
# Full details of the Crystallographic Information File format               #
# are given in the paper "The Crystallographic Information File (CIF):       #
# a New Standard Archive File for Crystallography" by S. R. Hall, F. H.      #
# Allen and I. D. Brown [Acta Cryst. (1991), A47, 655-685].                  #
#                                                                            #
# The current version of the core CIF dictionary is obtainable from          #
# ftp://ftp.iucr.org/pub/cif_core.dic. The current version number is 2.4.    #
#                                                                            #
# Software is freely available for graphical display of the structure(s) in  #
# this CIF.  For information consult the CIF home page http://www.iucr.org/  #
# cif/home.html                                                              #
#                                                                            #
# This file may be used for bona fide research purposes within the           #
# scientific community so long as proper attribution is given to the journal # 
# article from which it was obtained.                                        #
#                                                                            #
##############################################################################
                                             
data_global
_audit_creation_method     'form.cif (version 2.0)'
_journal_data_validation_number     ?
_journal_date_recd_electronic     2009-02-19
_journal_date_accepted     2009-03-12
_journal_name_full     'Acta Crystallographica, Section E'
_journal_year     2009
_journal_volume     65
_journal_issue      4
_journal_page_first     o839
_journal_page_last     o839
_journal_paper_category     QO
_journal_coeditor_code     PK2158
_publ_contact_author_name     'Dr. JuLi Jiang'
_publ_contact_author_address
;
Key Laboratory of Mesoscopic Chemistry of Ministry of Education
and School of Chemistry and Chemical Engineering, Nanjing University,
Nanjing 210093,
China
;
_publ_contact_author_email     jjl@nju.edu.cn
_publ_contact_author_fax     '+86 25 83597090'
_publ_contact_author_phone     '+86 25 83597090'
_publ_section_title
;
Tris(3-aminophenyl)phosphine oxide ethanol solvate
;
loop_
    _publ_author_name
    _publ_author_address
    'Jun Han'
;
Key Laboratory of Mesoscopic Chemistry of the Ministry of Education
and School of Chemistry and Chemical Engineering
Nanjing University
Nanjing 210093
People's Republic of China
;
    'Wenguang Li'
;
Jiangguantun Middle School
Liaocheng 252022
Shangdong Province
People's Republic of China
;
    'Shufang Wang'
;
Jiangguantun Middle School
Liaocheng 252022
Shangdong Province
People's Republic of China
;
    'Juli Jiang'
;
Key Laboratory of Mesoscopic Chemistry of the Ministry of Education
and School of Chemistry and Chemical Engineering
Nanjing University
Nanjing 210093
People's Republic of China
;
data_I
_audit_creation_method     SHELXL-97
_chemical_name_systematic
;
Tris(3-aminophenyl)phosphine oxide ethanol solvate
;
_chemical_name_common     ?
_chemical_formula_moiety     'C18 H18 N3 O P, C2 H6 O'
_chemical_formula_sum     'C20 H24 N3 O2 P'
_chemical_formula_iupac     'C18 H18 N3 O P, C2 H6 O'
_chemical_formula_weight     369.39
_chemical_melting_point     ?
_symmetry_cell_setting     'triclinic'
_symmetry_space_group_name_H-M     'P -1'
_symmetry_space_group_name_Hall     '-P 1'
loop_
    _symmetry_equiv_pos_as_xyz
    'x, y, z'
    '-x, -y, -z'
_cell_length_a     9.1046(13)
_cell_length_b     10.7595(15)
_cell_length_c     12.020(3)
_cell_angle_alpha     109.131(3)
_cell_angle_beta     94.245(3)
_cell_angle_gamma     114.028(2)
_cell_volume     986.3(3)
_cell_formula_units_Z     2
_cell_measurement_reflns_used     706
_cell_measurement_theta_min     2.6
_cell_measurement_theta_max     19.5
_cell_measurement_temperature     293(2)
_exptl_crystal_description     prism
_exptl_crystal_colour     colorless
_exptl_crystal_size_max     0.35
_exptl_crystal_size_mid     0.34
_exptl_crystal_size_min     0.30
_exptl_crystal_density_diffrn     1.244
_exptl_crystal_density_meas     ?
_exptl_crystal_density_method     'not measured'
_exptl_crystal_F_000     392
_exptl_absorpt_coefficient_mu     0.158
_exptl_absorpt_correction_type     'multi-scan'
_exptl_absorpt_process_details     '(SADABS; Bruker, 2005)'
_exptl_absorpt_correction_T_min     0.947
_exptl_absorpt_correction_T_max     0.954
_exptl_special_details
;
;
_diffrn_ambient_temperature     293(2)
_diffrn_radiation_type     MoK\a
_diffrn_radiation_wavelength     0.71073
_diffrn_radiation_source     'fine-focus sealed tube'
_diffrn_radiation_monochromator     graphite
_diffrn_measurement_device_type     'Bruker SMART CCD area-detector'
_diffrn_measurement_method     '\f and \w'
_diffrn_detector_area_resol_mean     ?
_diffrn_reflns_number     5014
_diffrn_reflns_av_R_equivalents     0.0581
_diffrn_reflns_av_sigmaI/netI     0.1261
_diffrn_reflns_theta_min     2.25
_diffrn_reflns_theta_max     25.00
_diffrn_reflns_theta_full     25.00
_diffrn_measured_fraction_theta_max     0.986
_diffrn_measured_fraction_theta_full     0.986
_diffrn_reflns_limit_h_min     -10
_diffrn_reflns_limit_h_max     10
_diffrn_reflns_limit_k_min     -11
_diffrn_reflns_limit_k_max     12
_diffrn_reflns_limit_l_min     -14
_diffrn_reflns_limit_l_max     14
_diffrn_standards_number     0
_diffrn_standards_interval_count     .
_diffrn_standards_interval_time     .
_diffrn_standards_decay_%     ?
_refine_special_details
;
Refinement of <i>F</i>^2^ against ALL reflections. The weighted <i>R</i>-factor
<i>wR</i> and goodness of fit <i>S</i> are based on <i>F</i>^2^, conventional
<i>R</i>-factors <i>R</i> are based on <i>F</i>, with <i>F</i> set to zero for
negative <i>F</i>^2^. The threshold expression of <i>F</i>^2^ >
2\s(<i>F</i>^2^) is used only for calculating <i>R</i>-factors(gt) <i>etc</i>.
and is not relevant to the choice of reflections for refinement.
<i>R</i>-factors based on <i>F</i>^2^ are statistically about twice as large
as those based on <i>F</i>, and <i>R</i>- factors based on ALL data will be
even larger.
;
_reflns_number_total     3420
_reflns_number_gt     1659
_reflns_threshold_expression     I>2\s(I)
_refine_ls_structure_factor_coef     Fsqd
_refine_ls_matrix_type     full
_refine_ls_R_factor_all     0.1236
_refine_ls_R_factor_gt     0.0591
_refine_ls_wR_factor_gt     0.1282
_refine_ls_wR_factor_ref     0.1489
_refine_ls_goodness_of_fit_ref     0.845
_refine_ls_restrained_S_all     0.845
_refine_ls_number_reflns     3420
_refine_ls_number_parameters     174
_refine_ls_number_restraints     0
_refine_ls_hydrogen_treatment     constr
_refine_ls_weighting_scheme     calc
_refine_ls_weighting_details
                 'calc w=1/[\s^2^(Fo^2^)+(0.0599P)^2^] where P=(Fo^2^+2Fc^2^)/3'
_atom_sites_solution_hydrogens     geom
_atom_sites_solution_primary     direct
_atom_sites_solution_secondary     difmap
_refine_ls_shift/su_max     0.000
_refine_ls_shift/su_mean     0.000
_refine_diff_density_max     0.529
_refine_diff_density_min     -0.410
_refine_ls_extinction_method     none
_refine_ls_extinction_coef     ?
loop_
    _atom_type_symbol
    _atom_type_description
    _atom_type_scat_dispersion_real
    _atom_type_scat_dispersion_imag
    _atom_type_scat_source
    'C' 'C' 0.0033 0.0016
                         'International Tables Vol C Tables 4.2.6.8 and 6.1.1.4'
    'H' 'H' 0.0000 0.0000
                         'International Tables Vol C Tables 4.2.6.8 and 6.1.1.4'
    'N' 'N' 0.0061 0.0033
                         'International Tables Vol C Tables 4.2.6.8 and 6.1.1.4'
    'O' 'O' 0.0106 0.0060
                         'International Tables Vol C Tables 4.2.6.8 and 6.1.1.4'
    'P' 'P' 0.1023 0.0942
                         'International Tables Vol C Tables 4.2.6.8 and 6.1.1.4'
_computing_data_collection     'SMART (Bruker, 2005)'
_computing_cell_refinement     'SMART (Bruker, 2005)'
_computing_data_reduction     'SAINT (Bruker, 2005)'
_computing_structure_solution     'SHELXS97 (Sheldrick, 2008)'
_computing_structure_refinement     'SHELXL97 (Sheldrick, 2008)'
_computing_molecular_graphics     'SHELXTL (Sheldrick, 2008)'
_computing_publication_material     'SHELXTL (Sheldrick, 2008)'
loop_
    _atom_site_type_symbol
    _atom_site_label
    _atom_site_fract_x
    _atom_site_fract_y
    _atom_site_fract_z
    _atom_site_U_iso_or_equiv
    _atom_site_adp_type
    _atom_site_calc_flag
    _atom_site_refinement_flags
    _atom_site_occupancy
    _atom_site_disorder_assembly
    _atom_site_disorder_group
    P P1 0.32847(11) 0.46681(10) 0.24048(9) 0.040 Uani d . 1 . .
    O O1 0.2533(3) 0.4519(2) 0.3452(2) 0.048 Uani d . 1 . .
    O O2 0.0137(3) 0.2243(3) 0.3724(3) 0.0692(9) Uani d . 1 . .
    H H2 0.0879 0.2929 0.3632 0.104 Uiso calc R 1 . .
    C C12 0.5751(4) 0.7116(4) 0.2172(3) 0.0450(9) Uani d . 1 . .
    H H12 0.6148 0.6475 0.1749 0.054 Uiso calc R 1 . .
    C C7 0.4373(4) 0.6580(4) 0.2618(3) 0.0398(9) Uani d . 1 . .
    C C1 0.1745(4) 0.3739(4) 0.0993(3) 0.0430(9) Uani d . 1 . .
    C C13 0.4720(4) 0.3909(3) 0.2210(3) 0.0380(9) Uani d . 1 . .
    C C17 0.6849(4) 0.3539(4) 0.3165(3) 0.046 Uani d . 1 . .
    C C11 0.6559(4) 0.8607(4) 0.2346(3) 0.049 Uani d . 1 . .
    C C18 0.5679(4) 0.4064(3) 0.3238(3) 0.044 Uani d . 1 . .
    H H18 0.5539 0.4528 0.3996 0.052 Uiso calc R 1 . .
    N N1 0.7909(4) 0.9160(4) 0.1905(3) 0.076 Uani d . 1 . .
    H H1A 0.8373 1.0081 0.2021 0.091 Uiso calc R 1 . .
    H H1B 0.8298 0.8588 0.1510 0.091 Uiso calc R 1 . .
    C C14 0.4895(4) 0.3209(4) 0.1081(3) 0.048 Uani d . 1 . .
    H H14 0.4243 0.3095 0.0387 0.058 Uiso calc R 1 . .
    C C16 0.7007(4) 0.2837(4) 0.2010(3) 0.052 Uani d . 1 . .
    H H16 0.7776 0.2472 0.1931 0.062 Uiso calc R 1 . .
    C C6 0.0464(4) 0.2340(4) 0.0766(3) 0.0486(10) Uani d . 1 . .
    H H6 0.0446 0.1908 0.1324 0.058 Uiso calc R 1 . .
    C C5 -0.0779(4) 0.1596(4) -0.0291(4) 0.057 Uani d . 1 . .
    C C2 0.1779(5) 0.4355(4) 0.0146(4) 0.0548(11) Uani d . 1 . .
    H H2A 0.2642 0.5277 0.0288 0.066 Uiso calc R 1 . .
    C C10 0.5934(5) 0.9530(4) 0.2983(4) 0.0592(12) Uani d . 1 . .
    H H10 0.6457 1.0527 0.3111 0.071 Uiso calc R 1 . .
    N N2 0.7780(4) 0.3664(4) 0.4182(3) 0.0764(11) Uani d . 1 . .
    H H2B 0.7646 0.4074 0.4886 0.092 Uiso calc R 1 . .
    H H2C 0.8497 0.3332 0.4116 0.092 Uiso calc R 1 . .
    C C9 0.4574(5) 0.9015(4) 0.3424(4) 0.0599(11) Uani d . 1 . .
    H H9 0.4176 0.9657 0.3844 0.072 Uiso calc R 1 . .
    C C8 0.3784(5) 0.7539(4) 0.3248(3) 0.0534(10) Uani d . 1 . .
    H H8 0.2857 0.7189 0.3553 0.064 Uiso calc R 1 . .
    C C15 0.6044(4) 0.2679(4) 0.0989(3) 0.056 Uani d . 1 . .
    H H15 0.6170 0.2208 0.0228 0.068 Uiso calc R 1 . .
    C C3 0.0530(5) 0.3608(5) -0.0918(4) 0.0677(13) Uani d . 1 . .
    H H3 0.0555 0.4027 -0.1486 0.081 Uiso calc R 1 . .
    N N3 -0.2044(5) 0.0239(4) -0.0519(4) 0.106 Uani d . 1 . .
    H H3A -0.2077 -0.0164 -0.0005 0.127 Uiso calc R 1 . .
    H H3B -0.2811 -0.0214 -0.1178 0.127 Uiso calc R 1 . .
    C C4 -0.0726(5) 0.2259(5) -0.1117(4) 0.0687(13) Uani d . 1 . .
    H H4 -0.1568 0.1768 -0.1822 0.082 Uiso calc R 1 . .
    C C20 0.0756(6) 0.2038(6) 0.4755(5) 0.0963(19) Uani d . 1 . .
    H H20A 0.1265 0.2969 0.5458 0.116 Uiso calc R 1 . .
    H H20B -0.0150 0.1328 0.4941 0.116 Uiso calc R 1 . .
    C C19 0.1946(8) 0.1515(7) 0.4477(6) 0.147(3) Uani d . 1 . .
    H H19A 0.1414 0.0555 0.3825 0.221 Uiso calc R 1 . .
    H H19B 0.2426 0.1447 0.5180 0.221 Uiso calc R 1 . .
    H H19C 0.2800 0.2189 0.4239 0.221 Uiso calc R 1 . .
loop_
    _atom_site_aniso_label
    _atom_site_aniso_U_11
    _atom_site_aniso_U_22
    _atom_site_aniso_U_33
    _atom_site_aniso_U_12
    _atom_site_aniso_U_13
    _atom_site_aniso_U_23
    P1 0.041 0.039 0.040 0.017 0.012 0.016
    O1 0.051 0.050 0.044 0.021 0.021 0.021
    O2 0.0604(18) 0.062(2) 0.081(2) 0.0167(15) 0.0085(17) 0.0396(17)
    C12 0.050(2) 0.036(2) 0.042(2) 0.0173(19) 0.0080(19) 0.0098(18)
    C7 0.043(2) 0.037(2) 0.037(2) 0.0159(18) 0.0056(18) 0.0149(18)
    C1 0.043(2) 0.047(2) 0.041(2) 0.023(2) 0.0107(18) 0.0159(19)
    C13 0.041(2) 0.030(2) 0.039(2) 0.0122(17) 0.0108(18) 0.0129(17)
    C17 0.054 0.046 0.040 0.025 0.012 0.016
    C11 0.049 0.045 0.042 0.012 0.007 0.019
    C18 0.049 0.039 0.042 0.023 0.013 0.011
    N1 0.082 0.056 0.078 0.021 0.031 0.024
    C14 0.061 0.057 0.040 0.038 0.016 0.021
    C16 0.056 0.055 0.056 0.034 0.021 0.024
    C6 0.041(2) 0.048(2) 0.053(3) 0.018(2) 0.012(2) 0.019(2)
    C5 0.038 0.042 0.067 0.013 0.007 0.001
    C2 0.051(2) 0.058(3) 0.052(3) 0.021(2) 0.007(2) 0.022(2)
    C10 0.071(3) 0.038(2) 0.056(3) 0.017(2) -0.001(2) 0.017(2)
    N2 0.096(3) 0.104(3) 0.046(2) 0.076(2) 0.004(2) 0.014(2)
    C9 0.068(3) 0.049(3) 0.056(3) 0.030(2) 0.004(2) 0.011(2)
    C8 0.056(2) 0.048(3) 0.052(3) 0.024(2) 0.007(2) 0.016(2)
    C15 0.073 0.064 0.042 0.039 0.020 0.021
    C3 0.070(3) 0.071(3) 0.058(3) 0.033(3) 0.006(3) 0.023(3)
    N3 0.089 0.071 0.110 0.009 -0.009 0.020
    C4 0.062(3) 0.076(3) 0.057(3) 0.035(3) -0.004(2) 0.013(3)
    C20 0.072(3) 0.072(4) 0.140(6) 0.024(3) 0.002(4) 0.054(4)
    C19 0.158(6) 0.134(6) 0.132(6) 0.039(5) -0.018(5) 0.077(5)
_geom_special_details
;
All e.s.d.'s (except the e.s.d. in the dihedral angle between two l.s. planes)
are estimated using the full covariance matrix. The cell e.s.d.'s are taken
into account individually in the estimation of e.s.d.'s in distances, angles
and torsion angles; correlations between e.s.d.'s in cell parameters are only
used when they are defined by crystal symmetry. An approximate (isotropic)
treatment of cell e.s.d.'s is used for estimating e.s.d.'s involving l.s.
planes.
;
loop_
    _geom_bond_atom_site_label_1
    _geom_bond_atom_site_label_2
    _geom_bond_site_symmetry_2
    _geom_bond_distance
    _geom_bond_publ_flag
    P1 O1 . 1.500(2) ?
    P1 C13 . 1.794(3) ?
    P1 C7 . 1.799(3) ?
    P1 C1 . 1.799(4) ?
    O2 C20 . 1.441(5) ?
    O2 H2 . 0.8200 ?
    C12 C7 . 1.381(5) ?
    C12 C11 . 1.398(5) ?
    C12 H12 . 0.9300 ?
    C7 C8 . 1.388(5) ?
    C1 C2 . 1.381(5) ?
    C1 C6 . 1.399(5) ?
    C13 C14 . 1.376(5) ?
    C13 C18 . 1.380(4) ?
    C17 N2 . 1.370(4) ?
    C17 C18 . 1.390(4) ?
    C17 C16 . 1.396(5) ?
    C11 N1 . 1.362(4) ?
    C11 C10 . 1.387(5) ?
    C18 H18 . 0.9300 ?
    N1 H1A . 0.8600 ?
    N1 H1B . 0.8600 ?
    C14 C15 . 1.377(5) ?
    C14 H14 . 0.9300 ?
    C16 C15 . 1.372(5) ?
    C16 H16 . 0.9300 ?
    C6 C5 . 1.385(5) ?
    C6 H6 . 0.9300 ?
    C5 N3 . 1.362(5) ?
    C5 C4 . 1.393(5) ?
    C2 C3 . 1.394(5) ?
    C2 H2A . 0.9300 ?
    C10 C9 . 1.361(5) ?
    C10 H10 . 0.9300 ?
    N2 H2B . 0.8600 ?
    N2 H2C . 0.8600 ?
    C9 C8 . 1.383(5) ?
    C9 H9 . 0.9300 ?
    C8 H8 . 0.9300 ?
    C15 H15 . 0.9300 ?
    C3 C4 . 1.361(5) ?
    C3 H3 . 0.9300 ?
    N3 H3A . 0.8600 ?
    N3 H3B . 0.8600 ?
    C4 H4 . 0.9300 ?
    C20 C19 . 1.424(8) ?
    C20 H20A . 0.9700 ?
    C20 H20B . 0.9700 ?
    C19 H19A . 0.9600 ?
    C19 H19B . 0.9600 ?
    C19 H19C . 0.9600 ?
loop_
    _geom_angle_atom_site_label_1
    _geom_angle_atom_site_label_2
    _geom_angle_atom_site_label_3
    _geom_angle_site_symmetry_1
    _geom_angle_site_symmetry_3
    _geom_angle
    _geom_angle_publ_flag
    O1 P1 C13 . . 112.04(15) ?
    O1 P1 C7 . . 110.89(16) ?
    C13 P1 C7 . . 107.89(16) ?
    O1 P1 C1 . . 112.16(15) ?
    C13 P1 C1 . . 106.99(16) ?
    C7 P1 C1 . . 106.60(16) ?
    C20 O2 H2 . . 109.5 ?
    C7 C12 C11 . . 121.1(4) ?
    C7 C12 H12 . . 119.5 ?
    C11 C12 H12 . . 119.5 ?
    C12 C7 C8 . . 119.3(3) ?
    C12 C7 P1 . . 122.6(3) ?
    C8 C7 P1 . . 118.1(3) ?
    C2 C1 C6 . . 119.5(3) ?
    C2 C1 P1 . . 122.8(3) ?
    C6 C1 P1 . . 117.7(3) ?
    C14 C13 C18 . . 120.2(3) ?
    C14 C13 P1 . . 122.0(3) ?
    C18 C13 P1 . . 117.8(3) ?
    N2 C17 C18 . . 121.5(3) ?
    N2 C17 C16 . . 121.0(3) ?
    C18 C17 C16 . . 117.5(3) ?
    N1 C11 C10 . . 120.0(4) ?
    N1 C11 C12 . . 122.2(4) ?
    C10 C11 C12 . . 117.8(4) ?
    C13 C18 C17 . . 121.3(3) ?
    C13 C18 H18 . . 119.4 ?
    C17 C18 H18 . . 119.4 ?
    C11 N1 H1A . . 120.0 ?
    C11 N1 H1B . . 120.0 ?
    H1A N1 H1B . . 120.0 ?
    C13 C14 C15 . . 119.4(3) ?
    C13 C14 H14 . . 120.3 ?
    C15 C14 H14 . . 120.3 ?
    C15 C16 C17 . . 121.0(4) ?
    C15 C16 H16 . . 119.5 ?
    C17 C16 H16 . . 119.5 ?
    C5 C6 C1 . . 120.0(4) ?
    C5 C6 H6 . . 120.0 ?
    C1 C6 H6 . . 120.0 ?
    N3 C5 C6 . . 120.6(4) ?
    N3 C5 C4 . . 120.3(4) ?
    C6 C5 C4 . . 119.1(4) ?
    C1 C2 C3 . . 120.6(4) ?
    C1 C2 H2A . . 119.7 ?
    C3 C2 H2A . . 119.7 ?
    C9 C10 C11 . . 121.7(4) ?
    C9 C10 H10 . . 119.2 ?
    C11 C10 H10 . . 119.2 ?
    C17 N2 H2B . . 120.0 ?
    C17 N2 H2C . . 120.0 ?
    H2B N2 H2C . . 120.0 ?
    C10 C9 C8 . . 120.1(4) ?
    C10 C9 H9 . . 120.0 ?
    C8 C9 H9 . . 120.0 ?
    C9 C8 C7 . . 120.0(4) ?
    C9 C8 H8 . . 120.0 ?
    C7 C8 H8 . . 120.0 ?
    C16 C15 C14 . . 120.6(4) ?
    C16 C15 H15 . . 119.7 ?
    C14 C15 H15 . . 119.7 ?
    C4 C3 C2 . . 119.3(4) ?
    C4 C3 H3 . . 120.4 ?
    C2 C3 H3 . . 120.4 ?
    C5 N3 H3A . . 120.0 ?
    C5 N3 H3B . . 120.0 ?
    H3A N3 H3B . . 120.0 ?
    C3 C4 C5 . . 121.6(4) ?
    C3 C4 H4 . . 119.2 ?
    C5 C4 H4 . . 119.2 ?
    C19 C20 O2 . . 109.0(5) ?
    C19 C20 H20A . . 109.9 ?
    O2 C20 H20A . . 109.9 ?
    C19 C20 H20B . . 109.9 ?
    O2 C20 H20B . . 109.9 ?
    H20A C20 H20B . . 108.3 ?
    C20 C19 H19A . . 109.5 ?
    C20 C19 H19B . . 109.5 ?
    H19A C19 H19B . . 109.5 ?
    C20 C19 H19C . . 109.5 ?
    H19A C19 H19C . . 109.5 ?
    H19B C19 H19C . . 109.5 ?
loop_
    _geom_torsion_atom_site_label_1
    _geom_torsion_atom_site_label_2
    _geom_torsion_atom_site_label_3
    _geom_torsion_atom_site_label_4
    _geom_torsion_site_symmetry_1
    _geom_torsion_site_symmetry_2
    _geom_torsion_site_symmetry_3
    _geom_torsion_site_symmetry_4
    _geom_torsion
    _geom_torsion_publ_flag
    C11 C12 C7 C8 . . . . 0.0(5) ?
    C11 C12 C7 P1 . . . . 179.4(3) ?
    O1 P1 C7 C12 . . . . 148.9(3) ?
    C13 P1 C7 C12 . . . . 25.9(3) ?
    C1 P1 C7 C12 . . . . -88.7(3) ?
    O1 P1 C7 C8 . . . . -31.7(3) ?
    C13 P1 C7 C8 . . . . -154.7(3) ?
    C1 P1 C7 C8 . . . . 90.7(3) ?
    O1 P1 C1 C2 . . . . 137.1(3) ?
    C13 P1 C1 C2 . . . . -99.7(3) ?
    C7 P1 C1 C2 . . . . 15.5(4) ?
    O1 P1 C1 C6 . . . . -42.5(3) ?
    C13 P1 C1 C6 . . . . 80.8(3) ?
    C7 P1 C1 C6 . . . . -164.0(3) ?
    O1 P1 C13 C14 . . . . 145.0(3) ?
    C7 P1 C13 C14 . . . . -92.6(3) ?
    C1 P1 C13 C14 . . . . 21.7(3) ?
    O1 P1 C13 C18 . . . . -35.8(3) ?
    C7 P1 C13 C18 . . . . 86.5(3) ?
    C1 P1 C13 C18 . . . . -159.2(3) ?
    C7 C12 C11 N1 . . . . -179.3(3) ?
    C7 C12 C11 C10 . . . . 0.1(5) ?
    C14 C13 C18 C17 . . . . 0.8(5) ?
    P1 C13 C18 C17 . . . . -178.4(3) ?
    N2 C17 C18 C13 . . . . -178.7(3) ?
    C16 C17 C18 C13 . . . . -0.6(5) ?
    C18 C13 C14 C15 . . . . -0.6(5) ?
    P1 C13 C14 C15 . . . . 178.5(3) ?
    N2 C17 C16 C15 . . . . 178.3(3) ?
    C18 C17 C16 C15 . . . . 0.2(5) ?
    C2 C1 C6 C5 . . . . -1.4(5) ?
    P1 C1 C6 C5 . . . . 178.1(3) ?
    C1 C6 C5 N3 . . . . -179.3(4) ?
    C1 C6 C5 C4 . . . . 0.3(6) ?
    C6 C1 C2 C3 . . . . 1.4(6) ?
    P1 C1 C2 C3 . . . . -178.1(3) ?
    N1 C11 C10 C9 . . . . 179.1(3) ?
    C12 C11 C10 C9 . . . . -0.3(6) ?
    C11 C10 C9 C8 . . . . 0.4(6) ?
    C10 C9 C8 C7 . . . . -0.2(6) ?
    C12 C7 C8 C9 . . . . 0.0(5) ?
    P1 C7 C8 C9 . . . . -179.4(3) ?
    C17 C16 C15 C14 . . . . -0.1(6) ?
    C13 C14 C15 C16 . . . . 0.3(5) ?
    C1 C2 C3 C4 . . . . -0.1(6) ?
    C2 C3 C4 C5 . . . . -1.0(6) ?
    N3 C5 C4 C3 . . . . -179.5(4) ?
    C6 C5 C4 C3 . . . . 1.0(6) ?
loop_
    _geom_hbond_atom_site_label_D
    _geom_hbond_atom_site_label_H
    _geom_hbond_atom_site_label_A
    _geom_hbond_site_symmetry_A
    _geom_hbond_distance_DH
    _geom_hbond_distance_HA
    _geom_hbond_distance_DA
    _geom_hbond_angle_DHA
    _geom_hbond_publ_flag
    N3 H3A N1 1_445 0.86 2.62 3.469(6) 167.5 y
    O2 H2 O1 . 0.82 1.85 2.672(3) 178.3 y
    N2 H2B O1 2_666 0.86 2.14 2.987(4) 168.4 y
    N2 H2C O2 1_655 0.86 2.23 3.089(5) 172.7 y
