# Supplementary material for: Tris(3-amino­phen­yl)phosphine oxide ethanol solvate
Source: Acta Crystallogr Sect E Struct Rep Online. 2009 Mar 25;65(Pt 4):o839. doi: 10.1107/S160053680900909X (PMC2969104; doi:10.1107/S160053680900909X)
Supplement: Supplementary file 2 [file e-65-0o839-Isup2.hkl]

# 
# h,k,l, Fc-squared, Fo-squared, sigma(Fo-squared) and status flag 
# 
data_I
_shelx_title ' SD in P-1' 
_shelx_refln_list_code          4 
_shelx_F_calc_maximum      113.37 
_exptl_crystal_F_000       392.00 
_reflns_d_resolution_high  0.8409 
 
loop_ 
 _symmetry_equiv_pos_as_xyz 
 'x, y, z' 
 '-x, -y, -z' 
 
_cell_length_a     9.1046 
_cell_length_b    10.7595 
_cell_length_c    12.0203 
_cell_angle_alpha 109.131 
_cell_angle_beta   94.245 
_cell_angle_gamma 114.028 
 
_shelx_F_squared_multiplier     1.000 
 
loop_ 
 _refln_index_h 
 _refln_index_k 
 _refln_index_l 
 _refln_F_squared_calc 
 _refln_F_squared_meas 
 _refln_F_squared_sigma 
 _refln_observed_status 
   1   0   0      565.86      298.47    154.99 o 
   2   0   0        6.57        2.79      2.30 o 
   3   0   0      106.12      126.63      9.06 o 
   4   0   0       49.45       42.90     11.77 o 
   5   0   0       50.24       40.52     20.02 o 
   6   0   0       12.53        6.38      5.30 o 
   7   0   0       32.53       33.75     10.53 o 
   8   0   0      164.46      149.54     21.21 o 
  -9   1   0        0.88        2.66     13.55 o 
  -8   1   0       42.99       27.35     10.40 o 
  -7   1   0       37.91       43.97      8.54 o 
  -6   1   0        6.54        3.30      4.47 o 
  -5   1   0      245.25      277.01     12.71 o 
  -4   1   0       31.86       32.92      5.11 o 
  -3   1   0      111.40       85.92      6.05 o 
  -2   1   0     2557.53     2817.57     67.42 o 
   0   1   0     1637.30     2043.91     27.65 o 
   1   1   0      809.52      721.13     12.83 o 
   2   1   0      283.69      256.11      8.31 o 
   3   1   0      139.69      140.14      7.80 o 
   4   1   0       30.95       33.25      5.53 o 
   5   1   0       99.68      106.99      9.42 o 
   6   1   0      213.52      236.28     18.86 o 
   7   1   0      104.58      118.50     16.25 o 
   8   1   0       15.12       25.31     14.66 o 
 -10   2   0       11.18       12.10     14.43 o 
  -9   2   0       27.99       21.87     15.43 o 
  -8   2   0        0.01        2.81      7.84 o 
  -7   2   0       45.98       54.77      8.67 o 
  -6   2   0      216.86      220.17     12.64 o 
  -5   2   0        6.37        8.89      4.09 o 
  -4   2   0        4.13        9.78      3.72 o 
  -3   2   0     1610.12     1670.14     30.25 o 
  -2   2   0     7595.70     7383.45    111.81 o 
  -1   2   0      151.54      102.64    133.46 o 
   0   2   0      666.89      743.54     14.52 o 
   1   2   0     1319.49     1334.07     24.32 o 
   2   2   0     1139.11     1108.99     22.00 o 
   3   2   0       16.57       20.44      4.34 o 
   4   2   0       16.05       24.26      5.52 o 
   5   2   0        1.51        3.97      5.92 o 
   6   2   0       36.72       36.95     10.27 o 
   7   2   0        6.25        5.44     11.88 o 
   8   2   0       12.30       17.21     14.99 o 
 -10   3   0        0.23        6.33     15.10 o 
  -9   3   0       24.37       36.11     12.19 o 
  -8   3   0        5.76        6.10      8.12 o 
  -7   3   0       73.84       85.36      9.69 o 
  -6   3   0        1.23        0.56      5.40 o 
  -5   3   0       70.77       65.01      9.80 o 
  -4   3   0      207.59      201.00     13.20 o 
  -3   3   0     2732.00     2445.00     74.22 o 
  -2   3   0       16.50        7.18      3.38 o 
  -1   3   0       89.64       75.81      7.11 o 
   0   3   0       58.26       62.75      6.21 o 
   1   3   0     3969.09     4383.38     81.49 o 
   2   3   0      253.96      284.97     12.90 o 
   3   3   0      118.99       76.28     41.71 o 
   4   3   0        1.13        4.93      5.28 o 
   5   3   0      363.06      365.92     22.24 o 
   6   3   0       36.56       46.19     17.76 o 
   7   3   0       18.01       15.43     14.54 o 
   8   3   0        5.88        5.44     14.10 o 
 -10   4   0        1.77        0.00      8.40 o 
  -9   4   0        9.54        7.33      9.25 o 
  -8   4   0       38.73       52.25     12.95 o 
  -7   4   0      107.76       75.54     13.42 o 
  -6   4   0        7.26       10.49      6.94 o 
  -5   4   0       61.34       72.40     10.53 o 
  -4   4   0      802.01      823.08     26.53 o 
  -3   4   0     3913.55     4130.53     54.46 o 
  -2   4   0       55.18       19.44     28.53 o 
  -1   4   0      543.88      596.52     18.13 o 
   0   4   0       19.04        9.76      4.19 o 
   1   4   0      895.44      941.93     23.81 o 
   2   4   0       86.14       77.65      8.86 o 
   3   4   0       93.19       91.49     18.43 o 
   4   4   0       38.25       47.27     10.12 o 
   5   4   0        7.09        6.77     11.88 o 
   6   4   0        1.90        0.00      9.66 o 
   7   4   0       37.30       40.08     18.87 o 
 -10   5   0       44.17       76.03     17.30 o 
  -9   5   0       52.65       51.94     13.97 o 
  -8   5   0       18.98        6.16      7.65 o 
  -7   5   0        8.68       17.24      8.80 o 
  -6   5   0       96.27      141.09     15.29 o 
  -5   5   0      297.20      330.59     18.32 o 
  -4   5   0      218.06      209.50     11.99 o 
  -3   5   0      291.11      255.21     13.20 o 
  -2   5   0       77.58       95.58      9.18 o 
  -1   5   0     2085.85     2146.49     38.24 o 
   0   5   0       18.26       32.30      6.64 o 
   1   5   0       60.05       77.16      9.30 o 
   2   5   0      172.66      186.68     13.55 o 
   3   5   0       11.54       11.32     10.77 o 
   4   5   0       15.79       15.88     12.10 o 
   5   5   0        0.69        8.99     12.99 o 
   6   5   0        0.01        1.55     12.66 o 
 -10   6   0       60.96       43.25     14.26 o 
  -9   6   0       28.47       38.29     12.85 o 
  -8   6   0       63.58       53.92     13.65 o 
  -7   6   0       34.92       35.36     10.98 o 
  -6   6   0       50.24       39.53     14.99 o 
  -5   6   0       21.18       27.05      6.53 o 
  -4   6   0       13.47       19.66      6.72 o 
  -3   6   0      321.85      110.65    156.94 o 
  -2   6   0       50.22       45.14      8.00 o 
  -1   6   0      334.44      358.83     17.92 o 
   0   6   0       23.41       25.43      7.33 o 
   1   6   0      246.14      236.99     16.65 o 
   2   6   0      217.57      219.50     28.53 o 
   3   6   0       21.15       30.75     15.65 o 
   4   6   0        1.26        0.00      7.55 o 
   5   6   0      106.04       85.05     25.43 o 
 -10   7   0       31.38        9.88     14.54 o 
  -9   7   0        5.82        0.00      8.99 o 
  -8   7   0        3.23        0.00     10.21 o 
  -7   7   0       19.05        9.99     11.66 o 
  -6   7   0       21.36       24.65     13.66 o 
  -5   7   0       47.76       44.74     14.88 o 
  -4   7   0        0.16        1.18      5.13 o 
  -3   7   0        1.81        0.62      5.01 o 
  -2   7   0      826.17      859.33     29.40 o 
  -1   7   0       18.61       17.39      7.18 o 
   0   7   0       20.53       17.36      7.23 o 
   1   7   0      253.95      272.24     30.87 o 
   2   7   0       67.47       40.19     16.99 o 
   3   7   0        5.29       13.99     14.32 o 
   4   7   0       29.80       60.29     22.54 o 
 -10   8   0       15.26       12.77     15.54 o 
  -9   8   0        3.45        6.22     12.77 o 
  -8   8   0        1.43        3.11     10.33 o 
  -7   8   0       57.21       67.39     21.43 o 
  -6   8   0        4.10        0.44     10.77 o 
  -5   8   0       63.83       74.39     19.10 o 
  -4   8   0      345.58      356.40     31.98 o 
  -3   8   0       98.15       96.91     12.87 o 
  -2   8   0        0.01        7.94      7.00 o 
  -1   8   0       77.32       69.54     12.13 o 
   0   8   0        7.85        4.33     10.33 o 
   1   8   0       81.42       50.18     18.54 o 
   2   8   0       11.33        6.66     12.99 o 
   3   8   0        1.95        0.00     11.32 o 
 -10   9   0        0.01        0.00     12.88 o 
  -9   9   0        5.93        1.33     11.77 o 
  -8   9   0        0.64        0.00     11.66 o 
  -7   9   0       33.72       72.06     21.54 o 
  -6   9   0        0.49        0.00     10.77 o 
  -5   9   0       58.88       36.86     16.32 o 
  -4   9   0      210.89      214.39     28.20 o 
  -3   9   0       13.88       10.37      7.95 o 
  -2   9   0       48.75       41.70     11.10 o 
  -1   9   0       56.87       80.05     21.10 o 
   0   9   0        5.81       22.09     15.21 o 
   1   9   0        0.02        0.00     11.66 o 
   2   9   0        8.60       25.98     16.88 o 
  -9  10   0        2.50       11.32     16.10 o 
  -8  10   0       10.79       31.20     19.21 o 
  -7  10   0        0.35        0.00     11.55 o 
  -6  10   0        0.50        5.22     12.21 o 
  -5  10   0        5.30        6.99     11.99 o 
  -4  10   0       34.86       45.19     17.54 o 
  -3  10   0       88.77       99.30     15.54 o 
  -2  10   0       88.64      107.25     24.54 o 
  -1  10   0       28.60       30.20     17.54 o 
   0  10   0       34.29       48.41     19.76 o 
   1  10   0        9.21       15.99     15.54 o 
  -8  11   0       39.26       29.98     20.32 o 
  -7  11   0        8.29       13.32     14.77 o 
  -6  11   0        0.21        5.66     12.55 o 
  -5  11   0       12.51       16.21     15.88 o 
  -4  11   0        5.77        2.78     14.10 o 
  -2  11   0      161.88      203.29     32.98 o 
  -1  11   0        9.69       12.88     15.54 o 
  -6  12   0        0.73       20.98     17.76 o 
  -5  12   0        7.94       19.87     17.99 o 
   4 -12   1        6.91       10.21     15.43 o 
   5 -12   1        9.19        2.66     15.21 o 
   6 -12   1       15.63       59.07     22.98 o 
   7 -12   1        2.49        0.00     13.66 o 
   0 -11   1       37.46       42.63     20.10 o 
   1 -11   1       41.92       52.29     21.32 o 
   2 -11   1        9.62        8.44     12.44 o 
   3 -11   1       17.90       19.43     16.10 o 
   4 -11   1       27.14       42.41     18.99 o 
   5 -11   1       26.39       50.74     20.21 o 
   6 -11   1       29.94       59.84     21.76 o 
   7 -11   1        0.07        2.89     13.10 o 
   8 -11   1        6.76        6.88     14.43 o 
  -1 -10   1        0.76        0.22     12.88 o 
   0 -10   1       48.89       46.96     20.32 o 
   1 -10   1       21.67       22.21     13.66 o 
   2 -10   1        1.90        3.51      7.79 o 
   3 -10   1       27.62       38.19     16.43 o 
   4 -10   1       60.00       83.83     21.76 o 
   5 -10   1       42.04       34.64     16.88 o 
   6 -10   1       37.15       32.64     17.32 o 
   7 -10   1        0.57        0.00     10.55 o 
   8 -10   1      108.54       88.93     26.31 o 
   9 -10   1       13.97       14.99     14.54 o 
  -3  -9   1       14.41       21.32     18.65 o 
  -2  -9   1      104.84      108.25     27.76 o 
  -1  -9   1       31.17       31.20     16.99 o 
   0  -9   1        7.71       17.10     13.32 o 
   1  -9   1       65.14       82.10     13.52 o 
   2  -9   1        0.09        3.27      6.72 o 
   3  -9   1        6.11        4.71      7.20 o 
   4  -9   1       50.90       74.39     19.76 o 
   5  -9   1      112.99      116.47     23.65 o 
   6  -9   1      163.19      135.68     26.31 o 
   7  -9   1        4.12        8.77     12.66 o 
   8  -9   1       52.20       56.29     20.54 o 
   9  -9   1       46.98       59.40     21.98 o 
  10  -9   1        9.34        8.99     15.65 o 
  -4  -8   1        0.01        3.89     12.99 o 
  -3  -8   1       28.97       43.74     18.87 o 
  -2  -8   1       44.82       39.75     17.65 o 
  -1  -8   1       23.28       28.09     15.65 o 
   0  -8   1       32.16       29.63      9.12 o 
   1  -8   1        0.84        2.48      6.24 o 
   2  -8   1       87.77       89.72     12.59 o 
   3  -8   1      462.48      456.35     22.70 o 
   4  -8   1       70.53       98.48     19.99 o 
   5  -8   1       11.70        0.00      8.66 o 
   6  -8   1      303.25      315.99     33.20 o 
   7  -8   1        3.48        3.89     10.44 o 
   8  -8   1        9.03        0.00     10.21 o 
   9  -8   1       28.55       24.43     17.21 o 
  10  -8   1        0.56        0.00     11.77 o 
  -5  -7   1        5.04        3.66     13.77 o 
  -4  -7   1        7.61        5.66     12.32 o 
  -3  -7   1       14.83        6.33     11.77 o 
  -2  -7   1        1.43        7.99     11.10 o 
  -1  -7   1        3.00        0.70      5.76 o 
   0  -7   1      159.94      181.34     15.25 o 
   1  -7   1       98.05      107.43     12.30 o 
   2  -7   1      795.78      743.52     26.86 o 
   3  -7   1      832.35      828.40     27.13 o 
   4  -7   1        3.15        5.98      5.22 o 
   5  -7   1      240.67      265.58     27.20 o 
   6  -7   1       13.35       10.10     10.99 o 
   7  -7   1        9.51        1.18      8.02 o 
   8  -7   1       10.47       13.19      9.63 o 
   9  -7   1       18.87       15.48     11.15 o 
  10  -7   1       10.51        2.62      9.73 o 
  -6  -6   1        6.10        0.00     12.21 o 
  -5  -6   1        4.09       12.55     14.10 o 
  -4  -6   1        1.64        6.00     12.21 o 
  -3  -6   1       35.20       58.29     18.65 o 
  -2  -6   1      192.36      194.26     16.71 o 
  -1  -6   1        3.11        0.00      4.87 o 
   0  -6   1       18.37       16.00      6.27 o 
   1  -6   1        4.86        6.45      5.10 o 
   2  -6   1      689.23      679.85     23.24 o 
   3  -6   1      480.77      535.66     19.71 o 
   4  -6   1      364.67      392.83     15.95 o 
   5  -6   1       60.21       50.32     10.58 o 
   6  -6   1       19.79       21.63      8.85 o 
   7  -6   1        0.13        0.00      6.19 o 
   8  -6   1       36.84       52.06     13.11 o 
   9  -6   1       30.38       18.20     11.32 o 
  10  -6   1       11.07        8.96     10.46 o 
  -6  -5   1       28.13       24.43     17.32 o 
  -5  -5   1        0.23        0.00      8.55 o 
  -4  -5   1       19.45       27.09     15.10 o 
  -3  -5   1       43.83       44.74     15.65 o 
  -2  -5   1        5.33        9.17      5.65 o 
  -1  -5   1      257.64      267.24     17.21 o 
   0  -5   1      217.58      245.47     14.00 o 
   1  -5   1       40.98       41.92      7.02 o 
   2  -5   1      198.35       66.15     67.45 o 
   3  -5   1      598.19      569.76     17.49 o 
   4  -5   1        1.92        4.09      2.92 o 
   5  -5   1      342.91      336.58     19.57 o 
   6  -5   1        3.24        7.26      7.01 o 
   7  -5   1       20.16        7.37     11.27 o 
   8  -5   1      141.88      148.52     18.57 o 
   9  -5   1       11.86        2.93      8.16 o 
  10  -5   1       14.45        0.50      9.19 o 
  -7  -4   1        7.46        0.00     12.32 o 
  -6  -4   1       26.34       19.43     15.32 o 
  -5  -4   1      234.13      236.93     29.64 o 
  -4  -4   1       89.87      115.25     22.09 o 
  -3  -4   1      128.78      136.09      9.46 o 
  -2  -4   1      294.30      324.50     16.01 o 
  -1  -4   1      361.90      394.00     18.15 o 
   0  -4   1     1092.29     1258.62     26.84 o 
   1  -4   1      155.54      145.26     11.55 o 
   2  -4   1       38.65       36.94      5.27 o 
   3  -4   1       22.88       26.84      3.77 o 
   4  -4   1      447.78      488.56     11.78 o 
   5  -4   1      187.33      157.20     13.74 o 
   6  -4   1      201.50      201.67     16.83 o 
   7  -4   1      138.27      150.60     16.70 o 
   8  -4   1       15.00       16.04      9.06 o 
   9  -4   1       15.93       22.62     11.18 o 
  10  -4   1        8.34       14.99     15.88 o 
  -8  -3   1        0.09        7.44     12.99 o 
  -7  -3   1       25.72       21.98     14.88 o 
  -6  -3   1       13.61       13.88     12.77 o 
  -5  -3   1        0.11        0.00      7.77 o 
  -4  -3   1       92.37      105.58      9.12 o 
  -3  -3   1      130.16      146.81      8.94 o 
  -2  -3   1        6.15       17.43      5.23 o 
  -1  -3   1     4323.82     4352.20     46.94 o 
   0  -3   1      767.14      742.52     18.01 o 
   1  -3   1     1217.63      426.20    623.25 o 
   2  -3   1      209.86      168.05      6.79 o 
   3  -3   1        1.16        3.65      3.90 o 
   4  -3   1      418.69      456.74     18.85 o 
   5  -3   1       15.01        9.04      3.85 o 
   6  -3   1       56.18       55.32      7.43 o 
   7  -3   1       76.14       78.64     12.86 o 
   8  -3   1        1.78        0.33      7.03 o 
   9  -3   1       32.93        8.88     14.10 o 
  10  -3   1        3.14       10.88     15.54 o 
  -8  -2   1        3.11        2.66     12.88 o 
  -7  -2   1      156.16      134.12     25.98 o 
  -6  -2   1       23.78       32.17     10.10 o 
  -5  -2   1       29.33       27.49      6.45 o 
  -4  -2   1       50.63       28.11      9.33 o 
  -3  -2   1      127.05       51.86     30.25 o 
  -2  -2   1        0.41        2.50      2.13 o 
  -1  -2   1    12852.95    13468.01    303.99 o 
   0  -2   1     5660.40     5740.27     41.96 o 
   1  -2   1      116.79       75.00      3.78 o 
   2  -2   1        1.22       13.34      3.99 o 
   3  -2   1      247.54      298.41      8.87 o 
   4  -2   1       77.60       74.66      6.23 o 
   5  -2   1      465.96      481.34     16.16 o 
   6  -2   1       22.86       17.05      5.49 o 
   7  -2   1       37.41       50.34      8.49 o 
   8  -2   1       75.27       66.28     20.76 o 
   9  -2   1       29.83       52.74     20.65 o 
  10  -2   1        0.61        1.11     13.88 o 
  -9  -1   1        2.44        7.11     12.88 o 
  -8  -1   1       29.57       17.21     13.88 o 
  -7  -1   1      123.22      131.89     20.10 o 
  -6  -1   1        6.40        1.38      5.02 o 
  -5  -1   1       13.58       15.88      5.18 o 
  -4  -1   1      762.36      800.99     19.77 o 
  -3  -1   1      628.29      617.88     19.05 o 
  -2  -1   1        0.02        0.10      2.31 o 
  -1  -1   1      449.83      545.92     16.77 o 
   0  -1   1      244.30      133.13      4.82 o 
   1  -1   1     3033.72     2825.42     25.43 o 
   2  -1   1     5087.06     5238.50    106.30 o 
   3  -1   1      107.00      126.59      9.68 o 
   4  -1   1      374.54      342.11     15.36 o 
   5  -1   1      375.48      416.34     32.75 o 
   6  -1   1        6.41        1.25      3.16 o 
   7  -1   1      150.58      154.33     16.28 o 
   8  -1   1        5.19        5.00     11.77 o 
   9  -1   1       23.75        8.55     14.66 o 
  -8   0   1      152.94      155.48     20.60 o 
  -7   0   1        5.79        1.06      5.00 o 
  -6   0   1        0.01        3.37      5.01 o 
  -5   0   1        1.52        0.00      3.64 o 
  -4   0   1       10.92        4.42      3.57 o 
  -3   0   1       95.38      107.73      6.92 o 
  -2   0   1      480.21      464.11     13.31 o 
  -1   0   1      559.49      536.71     15.32 o 
   1   0   1      130.92      124.46      7.77 o 
   2   0   1        7.20        7.21      2.53 o 
   3   0   1      218.69      206.33      8.67 o 
   4   0   1      342.93      290.68     11.68 o 
   5   0   1       12.98       18.63      5.39 o 
   6   0   1       41.28       52.47     10.67 o 
   7   0   1      237.81      252.21     20.25 o 
   8   0   1        0.08        0.00      7.88 o 
   9   0   1       66.58       72.95     25.31 o 
  -9   1   1       16.08        9.33     12.99 o 
  -8   1   1       70.78       67.90     10.77 o 
  -7   1   1       10.42       13.08      6.14 o 
  -6   1   1      378.20      407.74     17.19 o 
  -5   1   1      381.35      395.13     15.21 o 
  -4   1   1     1174.20     1160.16     36.88 o 
  -3   1   1        0.39        8.02      3.44 o 
  -2   1   1        0.92        3.17      3.17 o 
  -1   1   1     1890.00     1606.68     27.76 o 
   0   1   1      300.53      308.10     13.21 o 
   1   1   1      519.89      537.26     20.65 o 
   2   1   1      454.20      435.14     24.15 o 
   3   1   1       58.47       51.74      5.37 o 
   4   1   1       57.12       62.17      6.68 o 
   5   1   1        4.14        6.06      6.29 o 
   6   1   1      230.56      228.15     18.53 o 
   7   1   1        7.55       11.15      8.63 o 
   8   1   1       28.01       36.45     12.72 o 
 -10   2   1       58.04       53.29     21.65 o 
  -9   2   1       48.69       51.56     13.67 o 
  -8   2   1       37.62       27.44     10.27 o 
  -7   2   1       10.98        8.90      5.48 o 
  -6   2   1       19.45       24.48      6.33 o 
  -5   2   1      197.68      196.54     13.01 o 
  -4   2   1      632.19      616.58     21.47 o 
  -3   2   1     2603.24     2596.66     38.54 o 
  -2   2   1    11238.73    10564.07     96.37 o 
  -1   2   1      679.76      649.32     17.93 o 
   0   2   1     4073.34     3597.01     96.48 o 
   1   2   1       14.81       16.31      3.28 o 
   2   2   1       22.49       26.92      4.33 o 
   3   2   1      307.74      327.79     11.28 o 
   4   2   1       68.40       65.03     10.51 o 
   5   2   1       68.04       62.48     11.70 o 
   6   2   1      442.83      423.07     25.42 o 
   7   2   1       22.35       41.86     18.21 o 
   8   2   1        3.15       16.43     15.21 o 
 -10   3   1       11.35        3.26     10.13 o 
  -9   3   1       20.83       13.19      9.88 o 
  -8   3   1       19.84       27.05     10.24 o 
  -7   3   1       19.10        4.67      7.13 o 
  -6   3   1       13.94       13.59      7.53 o 
  -5   3   1      224.38      212.23     15.14 o 
  -4   3   1      169.73      221.40     13.83 o 
  -3   3   1       27.43       42.75      9.99 o 
  -2   3   1     1340.63     1347.85     25.10 o 
  -1   3   1       21.87       28.09      7.88 o 
   0   3   1       75.01       59.98      6.07 o 
   1   3   1      675.96      683.73     22.87 o 
   2   3   1       27.39       33.55      5.21 o 
   3   3   1      162.99      172.43     20.76 o 
   4   3   1      663.60      724.67     29.02 o 
   5   3   1       48.45       52.54     11.73 o 
   6   3   1        1.17        5.33     11.21 o 
   7   3   1        0.00        0.78     11.99 o 
 -10   4   1        0.01        0.00      9.10 o 
  -9   4   1      115.45      118.60     18.25 o 
  -8   4   1      266.29      299.45     23.16 o 
  -7   4   1       22.26       10.21      8.07 o 
  -6   4   1        7.63        2.84      5.72 o 
  -5   4   1      343.81      339.86     26.98 o 
  -4   4   1     2279.53     2254.75     61.51 o 
  -3   4   1       31.67        9.30     13.21 o 
  -2   4   1       78.32       97.10      9.27 o 
  -1   4   1       23.28       13.79      4.55 o 
   0   4   1     1687.20     1538.04     29.20 o 
   1   4   1     1577.90     1706.98     80.83 o 
   2   4   1       23.24       29.60      5.78 o 
   3   4   1        8.04        9.22      9.99 o 
   4   4   1      304.50      271.82     19.88 o 
   5   4   1       30.66       35.53     16.43 o 
   6   4   1       27.56       39.53     18.65 o 
   7   4   1        1.96        4.66     13.66 o 
 -10   5   1        5.83        7.43     10.04 o 
  -9   5   1      108.07      132.27     19.20 o 
  -8   5   1       20.07        8.32      8.90 o 
  -7   5   1        9.85       33.20     15.54 o 
  -6   5   1        0.01        0.00      7.66 o 
  -5   5   1       22.89       33.14      7.19 o 
  -4   5   1       28.26       26.63      6.59 o 
  -3   5   1      532.19      476.82     19.02 o 
  -2   5   1      199.43      172.44     11.89 o 
  -1   5   1        8.40       14.87      5.36 o 
   0   5   1      200.55      214.94     12.99 o 
   1   5   1       71.98       71.38      8.76 o 
   2   5   1       51.04       49.41     15.54 o 
   3   5   1      344.79      330.09     33.53 o 
   4   5   1        0.69        0.00      8.99 o 
   5   5   1        7.15       14.88     14.32 o 
   6   5   1       19.85       36.75     19.65 o 
 -10   6   1       17.64       19.65     17.32 o 
  -9   6   1        4.09        0.00     11.88 o 
  -8   6   1        4.44        0.00      8.99 o 
  -7   6   1       14.74        7.44     12.10 o 
  -6   6   1        0.16        0.00      9.77 o 
  -5   6   1       89.99       72.79     10.19 o 
  -4   6   1       92.63       23.64     47.08 o 
  -3   6   1       46.68       67.67      9.73 o 
  -2   6   1       74.49       75.02      9.83 o 
  -1   6   1        3.51        5.01      5.22 o 
   0   6   1       99.90      112.09     11.82 o 
   1   6   1      116.18      120.24     21.54 o 
   2   6   1       13.20       12.88     12.66 o 
   3   6   1       85.50       85.82     22.87 o 
   4   6   1        0.20        2.22     11.21 o 
   5   6   1       20.07       23.87     17.43 o 
 -10   7   1       17.21       38.53     21.10 o 
  -9   7   1        0.01        0.00     12.32 o 
  -8   7   1        2.99        0.00     11.32 o 
  -7   7   1        9.02       13.43     13.21 o 
  -6   7   1       59.49       46.30     16.88 o 
  -5   7   1       39.26       40.05      9.28 o 
  -4   7   1       14.08       12.39      6.29 o 
  -3   7   1      582.64      551.63     27.92 o 
  -2   7   1      241.24      226.32     16.37 o 
  -1   7   1       57.45       48.10      9.75 o 
   0   7   1        3.55        6.33     11.21 o 
   1   7   1       61.32       57.40     18.76 o 
   2   7   1       37.56       44.86     18.10 o 
   3   7   1        0.11       10.44     12.99 o 
   4   7   1        0.47        0.00     10.55 o 
 -10   8   1       19.87       19.99     16.88 o 
  -9   8   1        6.99       15.43     13.88 o 
  -8   8   1        1.58        0.00     10.99 o 
  -7   8   1       13.28        2.66     12.32 o 
  -6   8   1       22.98        7.66     13.21 o 
  -5   8   1       13.31       11.21     11.21 o 
  -4   8   1      144.67      128.04     14.46 o 
  -3   8   1      459.19      480.68     24.57 o 
  -2   8   1       61.79       70.93     11.87 o 
  -1   8   1        1.41        0.00      8.66 o 
   0   8   1       58.40       73.94     21.10 o 
   1   8   1       30.89       10.88     13.88 o 
   2   8   1       18.30       36.86     17.76 o 
   3   8   1       46.64       50.30     21.76 o 
  -9   9   1       55.45       32.53     19.21 o 
  -8   9   1       36.14       13.43     15.54 o 
  -7   9   1        0.43        2.78     12.66 o 
  -6   9   1        9.73       21.21     15.21 o 
  -5   9   1       52.93       72.39     20.32 o 
  -4   9   1       13.13       15.79      8.50 o 
  -3   9   1        3.90        1.46      6.61 o 
  -2   9   1        1.55        7.99     10.99 o 
  -1   9   1       36.92       53.07     19.21 o 
   0   9   1       44.11       52.96     20.76 o 
   1   9   1       21.57       16.88     15.77 o 
   2   9   1       59.53       70.72     25.65 o 
  -9  10   1       38.17       33.09     21.65 o 
  -8  10   1        0.63        4.89     12.88 o 
  -7  10   1        0.61        4.33     12.55 o 
  -6  10   1       25.31        0.00     12.10 o 
  -5  10   1       16.00        0.33     12.21 o 
  -4  10   1        3.57        5.88     12.77 o 
  -3  10   1       73.75       65.06     20.54 o 
  -2  10   1       58.42       94.60     24.65 o 
  -1  10   1      105.52      117.13     27.87 o 
   0  10   1       15.62       10.66     15.77 o 
  -8  11   1        3.00        0.00     14.10 o 
  -7  11   1       22.75       37.42     20.76 o 
  -6  11   1       39.99       39.64     20.10 o 
  -5  11   1       15.13       17.76     15.77 o 
  -3  11   1        0.10        8.22     13.32 o 
  -2  11   1       11.29       19.99     16.99 o 
   3 -12   2       33.47       52.52     21.87 o 
   4 -12   2        4.46        3.89     15.99 o 
   5 -12   2       48.26       37.97     20.65 o 
   6 -12   2        0.91        6.11     15.77 o 
   7 -12   2       61.95       54.29     23.76 o 
   0 -11   2        3.21        6.00     13.77 o 
   1 -11   2        5.81       11.99     13.77 o 
   2 -11   2       36.12       34.75     17.54 o 
   3 -11   2        3.14        4.22     12.44 o 
   4 -11   2        0.23        1.22     11.55 o 
   5 -11   2      112.72       99.59     25.31 o 
   6 -11   2        1.23        3.00     13.88 o 
   7 -11   2       36.29       36.42     19.21 o 
   8 -11   2       14.30       23.43     17.43 o 
  -2 -10   2        0.04        0.00     11.44 o 
  -1 -10   2       52.21       48.74     20.76 o 
   0 -10   2        0.49        6.88     11.66 o 
   1 -10   2        3.70        6.44      8.16 o 
   2 -10   2       50.83       44.39     11.97 o 
   3 -10   2       89.50      101.92     22.54 o 
   4 -10   2        0.06        1.67     10.44 o 
   5 -10   2       16.04       24.43     15.43 o 
   6 -10   2        0.31       10.21     12.77 o 
   7 -10   2        9.38       13.43     14.32 o 
   8 -10   2        8.25       14.88     13.99 o 
   9 -10   2        0.61        0.00     10.99 o 
  -3  -9   2        6.50        6.77     13.77 o 
  -2  -9   2        1.59        8.99     11.88 o 
  -1  -9   2        6.91        9.99     12.88 o 
   0  -9   2        4.91        1.57      6.92 o 
   1  -9   2       86.38       83.08     13.78 o 
   2  -9   2      119.07      126.28     15.32 o 
   3  -9   2       11.88        3.29      5.73 o 
   4  -9   2      370.04      431.57     37.42 o 
   5  -9   2      254.42      266.80     31.20 o 
   6  -9   2        0.49        0.00      8.55 o 
   7  -9   2        0.41        2.89     10.21 o 
   8  -9   2       13.28       10.33     13.21 o 
   9  -9   2        0.43        0.00     10.33 o 
  10  -9   2        3.02        1.67     14.43 o 
  -4  -8   2        6.42        0.00     12.21 o 
  -3  -8   2       56.00       42.08     18.54 o 
  -2  -8   2        9.43        3.11     11.44 o 
  -1  -8   2       18.81       16.95      8.30 o 
   0  -8   2        9.38       18.64      8.00 o 
   1  -8   2       80.64       83.38     12.42 o 
   2  -8   2      305.02      336.58     20.21 o 
   3  -8   2        9.07       21.74      7.90 o 
   4  -8   2      244.57      237.38     26.98 o 
   5  -8   2       89.01       61.95     18.21 o 
   6  -8   2       47.68       38.75     16.10 o 
   7  -8   2       22.26       22.70     17.54 o 
   8  -8   2        0.26        2.43      8.54 o 
   9  -8   2        0.25        0.00      8.59 o 
  10  -8   2       28.55       34.09     14.29 o 
  -5  -7   2        2.70        0.00     10.55 o 
  -4  -7   2       27.05        6.55     12.21 o 
  -3  -7   2        0.25        3.00     10.44 o 
  -2  -7   2       10.02       12.96      7.90 o 
  -1  -7   2       19.21       21.32      8.08 o 
   0  -7   2        8.69       13.84      7.07 o 
   1  -7   2       28.02       23.74      7.77 o 
   2  -7   2      136.53      136.69     12.74 o 
   3  -7   2      143.78      137.73     11.97 o 
   4  -7   2       86.74       68.62     16.10 o 
   5  -7   2       39.99       37.02     10.23 o 
   6  -7   2       22.09       15.30      8.55 o 
   7  -7   2       32.03       49.80     12.72 o 
   8  -7   2        0.39        0.00      7.30 o 
   9  -7   2       12.97        7.98      9.61 o 
  10  -7   2        1.40        0.00      8.29 o 
  -6  -6   2       22.54       21.10     16.43 o 
  -5  -6   2       22.18       40.41     18.43 o 
  -4  -6   2       84.69       89.82     22.76 o 
  -3  -6   2      296.45      337.52     34.31 o 
  -2  -6   2       12.54        6.07      6.50 o 
  -1  -6   2       27.35       31.29      8.35 o 
   0  -6   2        6.12       14.15      6.44 o 
   1  -6   2        0.16        0.00      4.24 o 
   2  -6   2      136.69      113.12     24.04 o 
   3  -6   2       38.47       39.61      6.63 o 
   4  -6   2      707.91      712.15     27.05 o 
   5  -6   2        1.03        8.60      6.79 o 
   6  -6   2      131.99      167.16     17.11 o 
   7  -6   2       60.80       47.69     12.58 o 
   8  -6   2       12.13        9.50     10.60 o 
   9  -6   2       62.15       62.84     15.06 o 
  10  -6   2       28.24       26.41     12.73 o 
  -7  -5   2        1.10        0.00     12.10 o 
  -6  -5   2        3.71        2.44     10.99 o 
  -5  -5   2        0.03        1.67      9.99 o 
  -4  -5   2      294.49      281.57     31.31 o 
  -3  -5   2      172.86      158.77     24.20 o 
  -2  -5   2      572.38      564.01     37.53 o 
  -1  -5   2      747.81      785.19     25.73 o 
   0  -5   2     1007.51     1021.74     34.81 o 
   1  -5   2     1230.29     1257.38     28.73 o 
   2  -5   2        4.37        4.23      3.71 o 
   3  -5   2      490.70      607.73     19.91 o 
   4  -5   2       23.38       15.71      8.38 o 
   5  -5   2       13.66       23.81      7.67 o 
   6  -5   2       48.46       47.50     11.49 o 
   7  -5   2      213.79      239.14     20.17 o 
   8  -5   2       85.52       58.72     13.31 o 
   9  -5   2       56.06       91.11     20.32 o 
  10  -5   2       28.20       22.32     16.10 o 
  -7  -4   2        1.85        3.77     12.10 o 
  -6  -4   2        3.24        8.99     13.32 o 
  -5  -4   2       46.74       40.30     16.77 o 
  -4  -4   2        4.21        1.68      3.94 o 
  -3  -4   2       20.29       23.02      5.16 o 
  -2  -4   2     2087.79     2182.92     59.20 o 
  -1  -4   2      824.03      872.65     24.63 o 
   0  -4   2      574.18      643.27     25.26 o 
   1  -4   2        0.15        1.57      5.11 o 
   2  -4   2       54.55       54.89      4.88 o 
   3  -4   2      585.88      551.26     19.86 o 
   4  -4   2     1007.66      982.01     41.41 o 
   5  -4   2      136.34      141.89     13.25 o 
   6  -4   2      430.79      467.16     23.98 o 
   7  -4   2       65.95       58.75     11.93 o 
   8  -4   2        0.11        1.94      7.14 o 
   9  -4   2        1.92        0.00     12.77 o 
  10  -4   2        0.78        5.11     15.77 o 
  -8  -3   2       14.57       31.64     19.10 o 
  -7  -3   2        1.79       18.87     14.54 o 
  -6  -3   2      301.36      316.10     33.97 o 
  -5  -3   2       26.86       27.99      8.77 o 
  -4  -3   2        6.00        8.91      4.66 o 
  -3  -3   2      101.07      110.53      7.84 o 
  -2  -3   2       65.85       79.34      5.84 o 
  -1  -3   2     2785.03     2679.33     38.57 o 
   0  -3   2     1027.22     1343.33     24.85 o 
   1  -3   2     1926.78     1990.03     21.15 o 
   2  -3   2      114.40       86.49      7.77 o 
   3  -3   2     1541.21     1502.59     30.63 o 
   4  -3   2       14.06       20.67      3.39 o 
   5  -3   2       18.12       24.88      4.61 o 
   6  -3   2      449.15      474.31     19.05 o 
   7  -3   2       50.66       48.07     10.93 o 
   8  -3   2       64.79       81.16     22.43 o 
   9  -3   2        4.03        0.00     11.10 o 
  10  -3   2        3.57        5.22     13.88 o 
  -8  -2   2       27.70       45.41     18.99 o 
  -7  -2   2       66.12       61.84     19.10 o 
  -6  -2   2       47.89       58.03     11.71 o 
  -5  -2   2        1.83        0.00      3.93 o 
  -4  -2   2        7.18       11.60      4.59 o 
  -3  -2   2      130.09      128.68      7.96 o 
  -2  -2   2      724.89      715.30     13.86 o 
  -1  -2   2       33.46       26.26      5.38 o 
   0  -2   2      596.51      551.88     13.86 o 
   1  -2   2     1931.90     1863.55     24.61 o 
   2  -2   2      630.77      620.77     16.70 o 
   3  -2   2      632.83      595.46     19.76 o 
   4  -2   2      341.74      338.58     22.87 o 
   5  -2   2      500.21      538.46     20.33 o 
   6  -2   2      359.70      343.51     15.21 o 
   7  -2   2       85.72       31.47     63.40 o 
   8  -2   2       11.19        7.66     12.44 o 
   9  -2   2       18.35        0.00     12.21 o 
  -9  -1   2       10.34       14.77     15.65 o 
  -8  -1   2       32.94       35.08     16.65 o 
  -7  -1   2      117.80      131.86     13.75 o 
  -6  -1   2      157.69      172.89     12.71 o 
  -5  -1   2      173.72      163.62     10.87 o 
  -4  -1   2       23.37       19.80     17.63 o 
  -3  -1   2       21.16       31.63      4.82 o 
  -2  -1   2        9.25        1.00      2.52 o 
  -1  -1   2     6613.90     6199.36    133.73 o 
   0  -1   2      199.66      237.38     11.55 o 
   1  -1   2     2422.75     1323.42   1226.97 o 
   2  -1   2      140.69      130.99      5.96 o 
   3  -1   2      163.41      170.93      7.77 o 
   4  -1   2      370.07      381.34     12.85 o 
   5  -1   2      351.74      329.99     17.96 o 
   6  -1   2       11.25        9.89      5.05 o 
   7  -1   2       79.17       89.78     14.00 o 
   8  -1   2        2.87       16.88     13.99 o 
   9  -1   2        0.67        0.00     11.55 o 
  -9   0   2      170.95      161.99     29.09 o 
  -8   0   2        2.82        0.00      6.22 o 
  -7   0   2        2.97        0.00      5.18 o 
  -6   0   2      159.45      148.25     11.87 o 
  -5   0   2       13.91       20.02     16.15 o 
  -4   0   2       32.78       41.19      6.01 o 
  -3   0   2      954.30      925.14     18.43 o 
  -2   0   2      592.01      677.31     17.58 o 
  -1   0   2     8878.09     8455.99     74.06 o 
   1   0   2     9142.73     9001.14     78.61 o 
   2   0   2      178.91      219.02      7.90 o 
   3   0   2     1000.50      991.01     17.56 o 
   4   0   2       77.83       76.58      6.88 o 
   5   0   2      128.89      153.26     14.41 o 
   6   0   2       50.00       52.94     11.20 o 
   7   0   2      130.93      118.28     15.93 o 
   8   0   2       24.39       18.99     16.43 o 
   9   0   2       26.99       32.64     18.76 o 
  -9   1   2      137.37      178.88     20.61 o 
  -8   1   2        0.07        2.87      6.27 o 
  -7   1   2       35.37       37.72      8.40 o 
  -6   1   2        0.01        0.86      4.44 o 
  -5   1   2       28.26       28.99      6.21 o 
  -4   1   2      922.53      942.30     38.58 o 
  -3   1   2      835.32      769.53     30.31 o 
  -2   1   2       21.85       42.86      7.99 o 
  -1   1   2      771.24      720.13     21.21 o 
   0   1   2     1905.51     1691.17     20.39 o 
   1   1   2      931.56      849.70     28.98 o 
   2   1   2      200.15      188.64     16.10 o 
   3   1   2      520.40      557.06     12.72 o 
   4   1   2        8.79       17.86      6.84 o 
   5   1   2      248.64      231.11     17.51 o 
   6   1   2        3.25        3.32      7.00 o 
   7   1   2        8.66        3.57      7.92 o 
   8   1   2      102.99       98.26     25.98 o 
 -10   2   2       45.46       45.29     14.51 o 
  -9   2   2       17.81       21.80     11.07 o 
  -8   2   2       13.24        9.79      6.72 o 
  -7   2   2        8.28        0.00      5.12 o 
  -6   2   2       63.29       70.96     11.62 o 
  -5   2   2        7.74        3.71      5.59 o 
  -4   2   2       33.80       26.31      9.44 o 
  -3   2   2     1112.89     1225.64     39.19 o 
  -2   2   2     1688.83     1677.41     40.19 o 
  -1   2   2       52.00       32.27      4.99 o 
   0   2   2      511.50      561.21     13.35 o 
   1   2   2       61.75       55.62     10.88 o 
   2   2   2      171.47      150.22     16.43 o 
   3   2   2      446.59      440.11     29.64 o 
   4   2   2       18.61       18.37      7.45 o 
   5   2   2      162.19      183.71     18.87 o 
   6   2   2       13.19        6.78      8.00 o 
   7   2   2        1.95        5.52      8.63 o 
   8   2   2        4.41       14.21     15.32 o 
 -10   3   2       17.13       21.90     12.15 o 
  -9   3   2       10.28        7.95      9.34 o 
  -8   3   2       86.57       64.82     13.65 o 
  -7   3   2      174.30      202.72     18.32 o 
  -6   3   2        7.39        0.00      7.55 o 
  -5   3   2       20.21       20.10     10.10 o 
  -4   3   2     1075.01     1071.20     42.08 o 
  -3   3   2       38.39       45.41     10.21 o 
  -2   3   2     1743.62     1657.75     30.21 o 
  -1   3   2      257.49      244.96     11.60 o 
   0   3   2      195.56      209.38      9.75 o 
   1   3   2       10.83        3.41      4.22 o 
   2   3   2     1416.28     1346.55     51.52 o 
   3   3   2      262.89      290.12     27.31 o 
   4   3   2      260.80      282.44     19.87 o 
   5   3   2        2.83        1.54      6.76 o 
   6   3   2       50.58       43.64     12.50 o 
   7   3   2        9.21       15.99     15.65 o 
 -10   4   2        1.32        1.44     14.21 o 
  -9   4   2        6.14        7.88     13.43 o 
  -8   4   2      140.89      120.80     24.20 o 
  -7   4   2       87.14       93.26     20.76 o 
  -6   4   2       43.77       37.75     14.32 o 
  -5   4   2       50.81       83.60     16.21 o 
  -4   4   2     1015.99     1014.46     42.63 o 
  -3   4   2       66.95       54.36      7.93 o 
  -2   4   2        9.18        3.07      4.14 o 
  -1   4   2        9.16       12.87      4.93 o 
   0   4   2      347.75      327.37     13.88 o 
   1   4   2       18.94       12.95      6.72 o 
   2   4   2       28.18       13.43     10.21 o 
   3   4   2       50.77       53.18     16.54 o 
   4   4   2      196.45      180.12     18.38 o 
   5   4   2        9.71        6.11     11.44 o 
   6   4   2       13.43       14.21     14.43 o 
 -10   5   2       65.68       74.39     24.43 o 
  -9   5   2        6.29       13.55     14.99 o 
  -8   5   2        6.78        6.99     12.88 o 
  -7   5   2        8.37        5.44     11.44 o 
  -6   5   2       69.13       64.17     17.54 o 
  -5   5   2       46.73        8.61     23.20 o 
  -4   5   2        0.36        0.00      4.42 o 
  -3   5   2        0.07        0.00      3.61 o 
  -2   5   2        6.69        6.96      4.80 o 
  -1   5   2      113.70      115.74     10.68 o 
   0   5   2      216.32      208.25     12.88 o 
   1   5   2       34.51       18.43     11.66 o 
   2   5   2      277.70      293.22     30.09 o 
   3   5   2       32.87       54.40     17.99 o 
   4   5   2       58.90       63.73     20.98 o 
   5   5   2        9.15       10.66     13.10 o 
   6   5   2        0.19        4.66     13.77 o 
 -10   6   2       83.83      116.02     29.42 o 
  -9   6   2        0.15        4.44     11.88 o 
  -8   6   2       26.68       17.99     14.54 o 
  -7   6   2        0.90        0.56     10.77 o 
  -6   6   2       12.55       20.40      7.49 o 
  -5   6   2       99.85       59.19     61.73 o 
  -4   6   2      440.68      460.92     21.83 o 
  -3   6   2        1.44        0.00      4.66 o 
  -2   6   2       60.57       60.79      9.65 o 
  -1   6   2      461.52      432.74     20.27 o 
   0   6   2       59.57       51.41     16.10 o 
   1   6   2      111.49      126.57     23.09 o 
   2   6   2      216.61      211.29     30.31 o 
   3   6   2        2.20        2.00     11.66 o 
   4   6   2       21.05       10.33     12.88 o 
   5   6   2        8.59       10.66     13.77 o 
 -10   7   2       25.27       25.87     18.43 o 
  -9   7   2        3.92       11.66     15.65 o 
  -8   7   2        0.97        7.88     13.66 o 
  -7   7   2       13.22       33.31     16.65 o 
  -6   7   2        1.16        1.33     11.21 o 
  -5   7   2      118.79      121.36     13.84 o 
  -4   7   2      248.76      224.14     17.15 o 
  -3   7   2        5.74        7.89      6.62 o 
  -2   7   2       33.24       29.48      8.20 o 
  -1   7   2      253.35      267.47     28.65 o 
   0   7   2       20.50       18.21     12.44 o 
   1   7   2      164.52      155.22     27.53 o 
   2   7   2       94.84      107.81     25.87 o 
   3   7   2       11.85        8.66     14.43 o 
   4   7   2       33.74       49.30     21.54 o 
 -10   8   2        6.88        3.22     15.88 o 
  -9   8   2        0.15        6.77     14.77 o 
  -8   8   2       37.04       75.17     23.65 o 
  -7   8   2       54.03       53.52     19.76 o 
  -6   8   2       16.28       11.10     13.32 o 
  -5   8   2       18.93       12.91      8.16 o 
  -4   8   2       46.91       61.23     12.39 o 
  -3   8   2      468.38      524.69     28.81 o 
  -2   8   2       15.86       25.87     13.77 o 
  -1   8   2       15.47       24.43     13.99 o 
   0   8   2        2.99        0.00      8.77 o 
   1   8   2       35.82       46.08     19.87 o 
   2   8   2        0.45        0.00     10.44 o 
  -9   9   2        5.75        9.55     16.54 o 
  -8   9   2       49.31       75.17     25.09 o 
  -7   9   2       13.83        6.66     13.10 o 
  -6   9   2        9.73        7.66     13.21 o 
  -5   9   2        2.12        5.66     12.44 o 
  -4   9   2       28.08       38.05     10.92 o 
  -3   9   2        5.25        8.21      8.79 o 
  -2   9   2       49.25       50.18     18.10 o 
  -1   9   2       56.04       52.07     19.32 o 
   0   9   2        0.03        0.00     11.44 o 
   1   9   2       22.69       12.55     15.88 o 
  -8  10   2       11.18        5.11     16.32 o 
  -7  10   2        9.08        9.22     14.10 o 
  -6  10   2       27.65       38.86     18.43 o 
  -5  10   2        0.35        6.77     12.32 o 
  -4  10   2       37.30       37.01     12.00 o 
  -3  10   2      100.15      108.59     25.09 o 
  -2  10   2       70.32       70.72     23.76 o 
  -1  10   2        4.42        0.00     13.43 o 
  -7  11   2       12.18       14.66     17.43 o 
  -6  11   2        6.15        0.00     11.66 o 
  -3  11   2       44.99       73.17     24.98 o 
   3 -12   3        4.59       38.97     19.65 o 
   4 -12   3      114.49      103.70     27.53 o 
   5 -12   3        0.57        9.99     15.54 o 
   6 -12   3        0.92        0.00     13.77 o 
   7 -12   3        9.02        8.44     16.10 o 
   0 -11   3       56.25       54.96     21.43 o 
   1 -11   3       65.61       70.51     15.15 o 
   2 -11   3       27.56       14.54     14.21 o 
   3 -11   3        2.97        3.11     12.77 o 
   4 -11   3      138.04      130.90     27.20 o 
   5 -11   3       14.93        0.00     11.88 o 
   6 -11   3        1.93        0.00     12.77 o 
   7 -11   3        2.40        0.00     11.99 o 
   8 -11   3        1.57        2.22     11.44 o 
  -2 -10   3        0.91        5.33     13.43 o 
  -1 -10   3        6.29        0.78     12.66 o 
   0 -10   3        1.27        7.21      8.25 o 
   1 -10   3       13.70       18.61      9.67 o 
   2 -10   3      111.17      113.78     15.86 o 
   3 -10   3       51.96       55.40     19.21 o 
   4 -10   3        1.37        0.00      9.66 o 
   5 -10   3       75.07       48.85     19.65 o 
   6 -10   3      182.72      187.08     30.42 o 
   7 -10   3        1.82        5.44     12.66 o 
   8 -10   3        7.20       17.32     15.54 o 
   9 -10   3       46.50       42.52     20.76 o 
  -3  -9   3       27.08       37.97     20.21 o 
  -2  -9   3       11.05        4.44     12.66 o 
  -1  -9   3        1.21        9.08      7.89 o 
   0  -9   3        1.01        0.00      6.91 o 
   1  -9   3        0.73        0.00      6.35 o 
   2  -9   3       14.52       21.37      8.77 o 
   3  -9   3       14.11        8.44     10.99 o 
   4  -9   3        0.65        4.33     10.66 o 
   5  -9   3      237.93      240.60     29.42 o 
   6  -9   3       58.28       36.64     15.65 o 
   7  -9   3       27.25       24.76     15.10 o 
   8  -9   3       27.02       17.89     10.39 o 
   9  -9   3       31.71       25.48     12.36 o 
  -4  -8   3       28.87       28.42     18.65 o 
  -3  -8   3      100.52       87.82     24.76 o 
  -2  -8   3        0.01        0.33     10.44 o 
  -1  -8   3       60.93       62.67     12.33 o 
   0  -8   3        5.32        3.98      6.80 o 
   1  -8   3       24.34       24.29     10.27 o 
   2  -8   3      148.54      165.13     15.14 o 
   3  -8   3      328.53      322.09     30.09 o 
   4  -8   3      259.03      234.38     27.31 o 
   5  -8   3       33.49       32.09     14.21 o 
   6  -8   3       27.99       17.55     12.05 o 
   7  -8   3       22.15       36.10     11.69 o 
   8  -8   3       32.51       36.47     12.32 o 
   9  -8   3       10.58       14.49     11.11 o 
  10  -8   3        0.34        0.00     10.16 o 
  -5  -7   3        0.59        0.00     11.88 o 
  -4  -7   3       88.03       63.73     21.32 o 
  -3  -7   3      283.23      279.35     33.75 o 
  -2  -7   3       36.42       41.65     10.68 o 
  -1  -7   3        4.81        1.99      5.55 o 
   0  -7   3       78.92       80.04     11.83 o 
   1  -7   3        0.31        0.00      4.80 o 
   2  -7   3      115.86       70.14     29.64 o 
   3  -7   3      631.20      651.69     22.65 o 
   4  -7   3        2.00        5.07      6.16 o 
   5  -7   3        0.03        1.58      5.72 o 
   6  -7   3      210.75      229.46     19.17 o 
   7  -7   3       37.65       30.73     10.88 o 
   8  -7   3       79.61       82.06     15.98 o 
   9  -7   3        8.57       12.14     12.27 o 
  10  -7   3       25.56       37.31     13.84 o 
  -6  -6   3        5.11        0.00     11.21 o 
  -5  -6   3       27.00       19.99     14.88 o 
  -4  -6   3       12.06        0.00      9.44 o 
  -3  -6   3        5.35        0.00      5.59 o 
  -2  -6   3       74.17       71.67     11.52 o 
  -1  -6   3      195.09      206.42     15.81 o 
   0  -6   3        3.13        4.68      5.36 o 
   1  -6   3       34.27       30.40      7.34 o 
   2  -6   3      506.48      548.95     21.21 o 
   3  -6   3      725.81      732.61     18.59 o 
   4  -6   3        6.65       10.05      6.00 o 
   5  -6   3       14.65       10.55      6.93 o 
   6  -6   3       93.88       88.29     13.66 o 
   7  -6   3        8.20        9.81     13.43 o 
   8  -6   3       49.10       47.50     12.83 o 
   9  -6   3       22.14       23.77     10.98 o 
  10  -6   3       49.08       42.86     21.54 o 
  -7  -5   3       14.30       33.09     19.87 o 
  -6  -5   3       10.42        5.11     12.55 o 
  -5  -5   3        3.94       11.32     11.77 o 
  -4  -5   3       62.32       56.34     11.56 o 
  -3  -5   3       14.84       10.72      6.48 o 
  -2  -5   3      112.72      119.12     12.74 o 
  -1  -5   3       19.91       14.67      6.11 o 
   0  -5   3        0.11        2.09      4.31 o 
   1  -5   3      436.41      432.82     17.29 o 
   2  -5   3      340.83      311.13     11.14 o 
   3  -5   3        6.05        5.52      3.00 o 
   4  -5   3        9.70       17.38      7.05 o 
   5  -5   3      948.05      962.71     32.41 o 
   6  -5   3      280.14      295.04     20.03 o 
   7  -5   3       51.70       64.15     12.72 o 
   8  -5   3       21.25       23.69     10.47 o 
   9  -5   3       30.27       42.00     13.17 o 
  10  -5   3        0.09        0.00     14.54 o 
  -7  -4   3       12.05       11.55     13.32 o 
  -6  -4   3       27.83       35.75     17.21 o 
  -5  -4   3      464.70      464.36     25.69 o 
  -4  -4   3      158.88      142.39     15.01 o 
  -3  -4   3       63.22       52.02      9.59 o 
  -2  -4   3      404.24      401.16     18.95 o 
  -1  -4   3      164.00      156.49     11.60 o 
   0  -4   3      650.11      694.43     21.07 o 
   1  -4   3      785.32      793.13     15.57 o 
   2  -4   3      708.47      595.07     13.72 o 
   3  -4   3       55.12       67.11      8.63 o 
   4  -4   3      188.77      205.40     14.22 o 
   5  -4   3      531.19      502.91     23.08 o 
   6  -4   3        0.42        0.00      4.97 o 
   7  -4   3       15.88       24.30      9.16 o 
   8  -4   3        0.51        1.73      7.52 o 
   9  -4   3        8.04        4.00     13.66 o 
  10  -4   3        1.29        0.00     12.66 o 
  -8  -3   3       10.98       20.98     15.54 o 
  -7  -3   3      110.22      117.02     25.98 o 
  -6  -3   3       49.73       53.39     12.12 o 
  -5  -3   3       34.37       31.94      9.44 o 
  -4  -3   3       41.85       45.93      9.64 o 
  -3  -3   3      286.44      292.95     11.01 o 
  -2  -3   3     2175.82     2020.11     38.49 o 
  -1  -3   3      303.63      328.23     14.57 o 
   0  -3   3      491.96      459.72      9.97 o 
   1  -3   3        1.62        1.34      2.49 o 
   2  -3   3      254.51      233.25     11.85 o 
   3  -3   3       76.61      106.09      9.45 o 
   4  -3   3      154.30      164.56      7.65 o 
   5  -3   3      232.38      242.24     10.94 o 
   6  -3   3       81.55       82.25     12.12 o 
   7  -3   3      244.59      263.21     20.30 o 
   8  -3   3        2.20        0.00      9.66 o 
   9  -3   3       14.03       11.32     14.32 o 
  -9  -2   3        3.55        0.00     13.66 o 
  -8  -2   3        0.02        0.00     10.88 o 
  -7  -2   3      192.25      190.23     19.61 o 
  -6  -2   3       41.68       45.18     11.02 o 
  -5  -2   3       17.89       10.96      5.65 o 
  -4  -2   3      630.33      680.54     18.85 o 
  -3  -2   3       87.64       88.00      6.96 o 
  -2  -2   3      208.28      208.98     12.39 o 
  -1  -2   3        0.05       12.51      4.61 o 
   0  -2   3     1319.54     1211.04     22.37 o 
   1  -2   3      119.54      129.73      8.02 o 
   2  -2   3     1290.11     1292.65     39.35 o 
   3  -2   3     1262.41      909.47    388.27 o 
   4  -2   3     1008.68      974.93    136.21 o 
   5  -2   3      151.52      137.42      9.43 o 
   6  -2   3       54.60       56.81      7.79 o 
   7  -2   3      167.77      200.52     29.98 o 
   8  -2   3       23.22       25.54     16.43 o 
   9  -2   3        0.75        0.00     11.66 o 
  -9  -1   3        7.44       13.77     15.43 o 
  -8  -1   3      104.33       96.49     16.16 o 
  -7  -1   3      100.45      102.93     15.31 o 
  -6  -1   3       18.35       12.65      9.08 o 
  -5  -1   3      158.20      130.70     44.33 o 
  -4  -1   3        0.29        3.90      3.65 o 
  -3  -1   3      500.24      533.14     19.91 o 
  -2  -1   3       70.06       76.04      7.97 o 
  -1  -1   3     1723.96     1619.34     38.08 o 
   0  -1   3     1655.47     1687.51     34.42 o 
   1  -1   3     7583.71     7435.98     71.50 o 
   2  -1   3     3397.55     3722.25     74.44 o 
   3  -1   3      781.77      921.89     21.65 o 
   4  -1   3       29.18       38.66      5.42 o 
   5  -1   3      229.02      231.96     15.83 o 
   6  -1   3        0.77        0.00      5.18 o 
   7  -1   3       62.60       66.17     20.10 o 
   8  -1   3      130.43      136.68     29.42 o 
   9  -1   3        2.51        0.33     14.88 o 
  -9   0   3        1.37        1.39      9.16 o 
  -8   0   3       63.54       63.34     13.78 o 
  -7   0   3        6.23        4.20      5.98 o 
  -6   0   3        0.15        1.79      4.85 o 
  -5   0   3      336.83      316.62     14.61 o 
  -4   0   3        4.03        2.40      4.27 o 
  -3   0   3      119.28      102.45      9.61 o 
  -2   0   3     1389.58     1327.67     37.53 o 
  -1   0   3       42.37       26.65      6.77 o 
   0   0   3      551.84      573.90     18.21 o 
   1   0   3      943.79     1070.59     17.14 o 
   2   0   3      546.69      599.58     12.97 o 
   3   0   3        7.36        6.65      3.00 o 
   4   0   3       45.22       31.38      4.95 o 
   5   0   3        1.05        2.04      5.95 o 
   6   0   3       98.81       92.37     13.96 o 
   7   0   3       35.14       45.24     12.25 o 
   8   0   3       13.77       15.65     14.54 o 
  -9   1   3        2.30        0.00      6.53 o 
  -8   1   3       43.15       48.48     10.18 o 
  -7   1   3       10.29       10.66      6.30 o 
  -6   1   3       54.76       54.17      8.48 o 
  -5   1   3      800.67      809.39     40.19 o 
  -4   1   3       58.34       53.40     11.99 o 
  -3   1   3        1.26        5.00      6.55 o 
  -2   1   3      228.47      289.23     18.43 o 
  -1   1   3      509.17      535.93     20.76 o 
   0   1   3     2180.45     2008.43     44.02 o 
   1   1   3      414.03      388.82     22.21 o 
   2   1   3      289.21      328.64     22.54 o 
   3   1   3      202.31      172.32     18.65 o 
   4   1   3      250.23      246.96     21.48 o 
   5   1   3      132.61      116.84     14.60 o 
   6   1   3        0.37        0.00      6.61 o 
   7   1   3       72.39       87.66     16.16 o 
   8   1   3        3.36        0.00     12.10 o 
 -10   2   3        0.19        3.55     14.10 o 
  -9   2   3       17.67       15.81     10.29 o 
  -8   2   3       40.17       60.07     19.21 o 
  -7   2   3       22.82       19.87     13.21 o 
  -6   2   3      409.23      377.83     31.20 o 
  -5   2   3       38.29       25.87     11.10 o 
  -4   2   3      537.69      521.61     29.87 o 
  -3   2   3     1602.14     1500.54     45.41 o 
  -2   2   3      638.03      593.55     25.87 o 
  -1   2   3     1068.13     1009.17     22.24 o 
   0   2   3      251.82      285.68     10.64 o 
   1   2   3      135.60      130.46     15.21 o 
   2   2   3        4.27       12.77      7.55 o 
   3   2   3      754.86      841.48     42.52 o 
   4   2   3      480.44      452.05     24.18 o 
   5   2   3       16.33       14.20      8.29 o 
   6   2   3       72.08       71.67     14.34 o 
   7   2   3       69.50       80.78     17.99 o 
 -10   3   3        0.13        7.22     15.32 o 
  -9   3   3       21.50       12.66     13.88 o 
  -8   3   3        6.42        3.22     10.88 o 
  -7   3   3        9.54       12.44     11.32 o 
  -6   3   3       39.64       38.75     14.10 o 
  -5   3   3      673.44      698.25     38.42 o 
  -4   3   3       79.76      113.25     16.43 o 
  -3   3   3       62.78       57.73     11.88 o 
  -2   3   3        5.01        0.00      3.63 o 
  -1   3   3       89.81      124.79      9.68 o 
   0   3   3      152.21      144.34      8.75 o 
   1   3   3      102.25      124.80     17.65 o 
   2   3   3      330.32      345.85     28.42 o 
   3   3   3      455.18      432.01     33.86 o 
   4   3   3       15.03       18.87     10.55 o 
   5   3   3       84.94       79.63     14.99 o 
   6   3   3       10.28       19.56     10.65 o 
   7   3   3        0.84        0.00     15.32 o 
 -10   4   3        1.84        7.88     14.54 o 
  -9   4   3       68.41       72.06     23.09 o 
  -8   4   3      236.51      249.81     30.87 o 
  -7   4   3       24.74       48.19     17.65 o 
  -6   4   3        4.80        0.00      9.33 o 
  -5   4   3     1539.12     1484.22     57.29 o 
  -4   4   3      241.14      212.17     21.10 o 
  -3   4   3      315.67      315.29     26.92 o 
  -2   4   3        0.08        5.43      4.51 o 
  -1   4   3      170.44      169.34     11.37 o 
   0   4   3      144.35      143.90      9.91 o 
   1   4   3      862.08      849.25     44.41 o 
   2   4   3      116.28       95.59     19.87 o 
   3   4   3      182.88      165.99     25.87 o 
   4   4   3       26.30       53.63     19.10 o 
   5   4   3        6.43        0.00      7.15 o 
   6   4   3        1.94        0.00     10.77 o 
 -10   5   3        1.07        4.66     15.21 o 
  -9   5   3       33.97       51.18     20.87 o 
  -8   5   3       17.88       34.09     17.32 o 
  -7   5   3       13.95       20.65     13.99 o 
  -6   5   3      282.89      275.57     29.53 o 
  -5   5   3        2.65        1.10      5.43 o 
  -4   5   3      117.08      139.11     13.34 o 
  -3   5   3       34.32       43.52      8.63 o 
  -2   5   3      187.16      193.17     13.83 o 
  -1   5   3       11.29        9.92      5.29 o 
   0   5   3      285.43      303.77     28.76 o 
   1   5   3      443.15      456.10     36.53 o 
   2   5   3      284.17      279.79     31.31 o 
   3   5   3        8.45       17.10     13.88 o 
   4   5   3       67.03       49.63     19.54 o 
   5   5   3        0.03        0.00     12.66 o 
 -10   6   3        0.06        0.00     12.66 o 
  -9   6   3        9.11       12.99     16.65 o 
  -8   6   3        0.07        0.00     11.88 o 
  -7   6   3       48.93       65.62     20.54 o 
  -6   6   3      121.75      114.91     14.14 o 
  -5   6   3       73.93       51.70     10.45 o 
  -4   6   3        1.02        2.94      7.33 o 
  -3   6   3        5.88        8.10      5.94 o 
  -2   6   3        2.93        4.67      5.83 o 
  -1   6   3       28.52       27.42     12.66 o 
   0   6   3       77.80       94.37     20.43 o 
   1   6   3       79.90       53.18     18.32 o 
   2   6   3       15.46        2.33     11.99 o 
   3   6   3       75.65      103.70     26.54 o 
   4   6   3        7.41       10.21     15.65 o 
 -10   7   3        0.67        0.00     14.99 o 
  -9   7   3       15.48       23.65     17.10 o 
  -8   7   3       53.32       71.95     22.87 o 
  -7   7   3       93.81      102.48     24.87 o 
  -6   7   3        0.02        0.00      5.97 o 
  -5   7   3       82.37       86.37     13.41 o 
  -4   7   3      284.66      328.31     29.64 o 
  -3   7   3       33.92       34.76      9.63 o 
  -2   7   3      493.73      463.72     28.59 o 
  -1   7   3      274.58      225.50     29.42 o 
   0   7   3       42.38       45.41     17.10 o 
   1   7   3        4.83        0.44     10.66 o 
   2   7   3        2.06        0.67     10.10 o 
   3   7   3        2.31        0.00     11.99 o 
  -9   8   3       19.49        6.00     14.66 o 
  -8   8   3       19.00       31.75     18.54 o 
  -7   8   3       61.32       59.18     21.43 o 
  -6   8   3       27.90       31.86     15.65 o 
  -5   8   3       72.14       76.27     13.56 o 
  -4   8   3      189.75      164.95     17.39 o 
  -3   8   3      146.12      158.45     16.84 o 
  -2   8   3       22.09       26.09     14.10 o 
  -1   8   3       28.35       25.54     14.32 o 
   0   8   3       13.11       11.66     12.88 o 
   1   8   3        2.09        6.00     12.44 o 
   2   8   3       28.68       26.42     18.43 o 
  -9   9   3       55.32       74.50     25.98 o 
  -8   9   3       12.12       19.43     16.77 o 
  -7   9   3        2.65       12.21     14.32 o 
  -6   9   3       75.24       74.06     23.54 o 
  -5   9   3       14.43        5.86      8.03 o 
  -4   9   3        5.35        7.02      8.28 o 
  -3   9   3       28.31       30.42     15.43 o 
  -2   9   3        0.11        4.89     11.10 o 
  -1   9   3       37.27       35.08     18.10 o 
   0   9   3       34.10       67.06     23.43 o 
  -8  10   3        0.08        6.11     15.65 o 
  -7  10   3       34.91       15.99     17.76 o 
  -6  10   3       21.16       14.43     16.21 o 
  -5  10   3       56.50       50.18     20.21 o 
  -4  10   3        0.83        0.00      9.10 o 
  -3  10   3       34.44       42.63     18.65 o 
  -2  10   3        0.09        0.00     10.88 o 
  -1  10   3       21.76       10.55     16.99 o 
   2 -12   4        6.38        2.55     15.21 o 
   3 -12   4       34.29       31.75     18.43 o 
   4 -12   4       12.96       36.42     18.99 o 
   5 -12   4       26.00       43.74     20.32 o 
   6 -12   4        7.94        9.88     15.65 o 
   7 -12   4        0.97        8.66     15.43 o 
  -1 -11   4        0.59        0.00     11.32 o 
   0 -11   4        0.04        0.00     11.99 o 
   1 -11   4        2.79        0.00      7.62 o 
   2 -11   4        0.16        5.22     12.55 o 
   3 -11   4       60.73       62.06     20.98 o 
   4 -11   4       70.55       72.50     22.21 o 
   5 -11   4        0.12        3.77     11.99 o 
   6 -11   4        0.02       11.77     14.21 o 
   7 -11   4       32.97       19.54     15.10 o 
   8 -11   4       25.62       32.86     18.32 o 
  -2 -10   4       18.38       34.42     18.76 o 
  -1 -10   4       27.30       31.53     17.21 o 
   0 -10   4        1.62        1.26      7.60 o 
   1 -10   4        1.05        3.42      7.76 o 
   2 -10   4      181.30      195.30     28.87 o 
   3 -10   4        1.32        0.00     10.10 o 
   4 -10   4        8.58        0.00     10.77 o 
   5 -10   4        0.34        0.00     10.10 o 
   6 -10   4        1.88        1.11     10.77 o 
   7 -10   4       66.86       84.27     24.09 o 
   8 -10   4       17.53       20.05     15.21 o 
   9 -10   4        2.10        1.60      9.14 o 
  -3  -9   4       20.65       15.21     16.54 o 
  -2  -9   4        3.13        2.00     12.21 o 
  -1  -9   4        2.76        0.00      6.67 o 
   0  -9   4       77.92       70.66     13.53 o 
   1  -9   4       21.33       26.81      9.62 o 
   2  -9   4      248.14      235.19     18.92 o 
   3  -9   4       24.50       12.44     11.44 o 
   4  -9   4       80.06       85.49     21.32 o 
   5  -9   4      361.61      416.35     38.19 o 
   6  -9   4       17.17       23.62     10.43 o 
   7  -9   4       51.96       44.34     13.21 o 
   8  -9   4       87.52       80.24     16.90 o 
   9  -9   4       13.79       17.87     11.57 o 
  -4  -8   4       53.49       52.74     20.43 o 
  -3  -8   4        0.07        6.88     12.21 o 
  -2  -8   4       13.61        8.75      8.32 o 
  -1  -8   4       24.34       17.67      8.92 o 
   0  -8   4       61.26       58.79     12.07 o 
   1  -8   4      287.55      270.55     19.27 o 
   2  -8   4       62.75       21.21     34.31 o 
   3  -8   4        0.16        0.00      8.88 o 
   4  -8   4      208.66      242.22     18.89 o 
   5  -8   4       57.65       49.40     11.97 o 
   6  -8   4       36.75       25.92     10.22 o 
   7  -8   4       11.03       22.31     10.16 o 
   8  -8   4      121.41      128.91     23.76 o 
   9  -8   4       66.30       48.09     14.96 o 
  10  -8   4       14.32       15.76     12.42 o 
  -5  -7   4       33.06       36.97     19.65 o 
  -4  -7   4        0.02        0.56     11.10 o 
  -3  -7   4        4.27       10.47      8.07 o 
  -2  -7   4        3.46        1.12      6.36 o 
  -1  -7   4        7.94        2.97      7.44 o 
   0  -7   4       24.50       39.78      9.60 o 
   1  -7   4       37.54       31.28      8.37 o 
   2  -7   4       33.23       30.85      7.89 o 
   3  -7   4       35.50       56.60      9.98 o 
   4  -7   4       81.63       72.88     11.69 o 
   5  -7   4      199.79      226.45     18.41 o 
   6  -7   4      234.78      241.42     20.16 o 
   7  -7   4        4.82        9.27      7.54 o 
   8  -7   4        3.59        7.92      8.32 o 
   9  -7   4        7.43        4.40      8.69 o 
  10  -7   4       24.26       14.54     16.77 o 
  -6  -6   4        3.21        0.00     11.66 o 
  -5  -6   4       89.84      101.59     25.87 o 
  -4  -6   4       10.26        5.81      8.94 o 
  -3  -6   4      380.61      344.14     22.41 o 
  -2  -6   4      146.48      161.77     15.98 o 
  -1  -6   4       44.48       50.11     10.05 o 
   0  -6   4       50.56       57.56      9.76 o 
   1  -6   4        5.64        3.23      4.94 o 
   2  -6   4      304.31      342.22     13.08 o 
   3  -6   4      138.34      128.10      8.15 o 
   4  -6   4       14.93        8.46      6.27 o 
   5  -6   4       33.22       42.33     10.03 o 
   6  -6   4       66.41       83.63     13.67 o 
   7  -6   4       11.73        9.60      8.36 o 
   8  -6   4       46.86       36.18     11.70 o 
   9  -6   4       40.33       37.68     12.98 o 
  10  -6   4       41.11       34.97     20.87 o 
  -7  -5   4       42.99       27.98     18.65 o 
  -6  -5   4       10.08        5.44     12.10 o 
  -5  -5   4        0.49        3.40      7.73 o 
  -4  -5   4      157.85      156.68     16.85 o 
  -3  -5   4     1174.84     1187.42     38.02 o 
  -2  -5   4      483.72      431.92     26.59 o 
  -1  -5   4       70.12       61.19      9.73 o 
   0  -5   4       58.27       60.04      8.75 o 
   1  -5   4      701.58      451.48    256.58 o 
   2  -5   4      106.05      106.08      7.29 o 
   3  -5   4        1.39        3.74      4.65 o 
   4  -5   4      124.81      124.42     12.61 o 
   5  -5   4       17.38       11.03      7.05 o 
   6  -5   4      577.18      529.53     26.73 o 
   7  -5   4       18.64       12.19      8.15 o 
   8  -5   4        6.38       10.32      8.50 o 
   9  -5   4      104.94      112.47     28.53 o 
  10  -5   4        0.74        0.44     14.43 o 
  -8  -4   4       33.08       58.73     24.43 o 
  -7  -4   4       24.78       24.43     16.21 o 
  -6  -4   4       16.87        9.27      8.83 o 
  -5  -4   4       81.89       82.84     14.66 o 
  -4  -4   4        1.27        0.85      5.68 o 
  -3  -4   4        4.78        3.69      5.41 o 
  -2  -4   4      331.61      348.66     18.52 o 
  -1  -4   4      133.76      121.85     11.00 o 
   0  -4   4       16.82       25.79      3.75 o 
   1  -4   4      430.06      439.28     12.39 o 
   2  -4   4      101.54      113.12      9.61 o 
   3  -4   4      186.90      207.55      7.28 o 
   4  -4   4      551.51      504.24     21.57 o 
   5  -4   4       22.60       21.11      7.54 o 
   6  -4   4      211.96      225.38     17.91 o 
   7  -4   4      344.54      341.28     26.98 o 
   8  -4   4        9.86        2.44     11.21 o 
   9  -4   4       18.26       22.32     17.10 o 
  -8  -3   4       43.86       20.87     16.10 o 
  -7  -3   4        0.03        0.00      8.36 o 
  -6  -3   4       73.45       72.74     13.86 o 
  -5  -3   4      123.59      125.26     15.10 o 
  -4  -3   4        3.82        8.19      6.27 o 
  -3  -3   4      226.71      240.38     15.81 o 
  -2  -3   4       44.81       36.81      7.65 o 
  -1  -3   4       38.01       44.09      7.18 o 
   0  -3   4      380.05      379.46     10.62 o 
   1  -3   4       11.54        6.09      3.57 o 
   2  -3   4     1122.26     1054.98     26.31 o 
   3  -3   4        9.21       12.53      3.27 o 
   4  -3   4      462.54      476.53     16.33 o 
   5  -3   4       34.49       37.33      5.80 o 
   6  -3   4      246.85      147.86    123.85 o 
   7  -3   4      403.88      396.59     39.30 o 
   8  -3   4        0.78        7.44     12.77 o 
   9  -3   4        1.59        0.00     11.99 o 
  -9  -2   4        6.78       10.88     15.10 o 
  -8  -2   4       10.85       18.43     14.66 o 
  -7  -2   4       56.06       51.54     12.79 o 
  -6  -2   4      351.00      341.35     22.77 o 
  -5  -2   4       20.04       10.09      6.85 o 
  -4  -2   4        8.06        6.45      5.67 o 
  -3  -2   4        0.70        1.02      4.16 o 
  -2  -2   4      283.03      303.65     15.47 o 
  -1  -2   4      166.44      149.97     11.27 o 
   0  -2   4      311.28      269.91     17.76 o 
   1  -2   4      434.03      502.96     22.54 o 
   2  -2   4      508.92      473.34     22.92 o 
   3  -2   4     2110.10     1949.32     36.30 o 
   4  -2   4       95.99      104.85      7.78 o 
   5  -2   4       14.72       20.64      5.41 o 
   6  -2   4      245.98      232.71     27.42 o 
   7  -2   4       52.06       75.39     21.10 o 
   8  -2   4        9.78       18.54     16.10 o 
   9  -2   4        5.98        6.99     14.88 o 
  -9  -1   4       27.24       44.19     20.76 o 
  -8  -1   4       10.48       16.24     10.08 o 
  -7  -1   4       87.97      109.24     15.92 o 
  -6  -1   4      101.68      112.13     14.84 o 
  -5  -1   4      362.80      332.69     20.40 o 
  -4  -1   4      134.16      124.86     12.48 o 
  -3  -1   4       94.45       68.93      9.10 o 
  -2  -1   4      211.71      193.74     16.99 o 
   0  -1   4      105.99       74.50      9.66 o 
   1  -1   4      441.93      585.78     20.82 o 
   2  -1   4      117.06      110.72      7.59 o 
   3  -1   4       75.49       72.44      6.25 o 
   4  -1   4        9.06       11.04      4.17 o 
   5  -1   4       19.57       20.73      7.50 o 
   6  -1   4       32.76       27.80      9.60 o 
   7  -1   4       20.94        6.22     11.66 o 
   8  -1   4       19.65       22.87     16.43 o 
  -9   0   4       71.05       56.51     14.56 o 
  -8   0   4       83.05       83.61     15.82 o 
  -7   0   4       15.84       13.61      8.25 o 
  -6   0   4      275.83      269.89     19.58 o 
  -5   0   4        3.12        3.79      5.65 o 
  -4   0   4      886.94      920.86     41.08 o 
  -3   0   4       44.01       31.98      9.99 o 
  -2   0   4        0.43        3.00      5.66 o 
  -1   0   4       67.98       58.40      9.44 o 
   0   0   4        4.78        0.00      3.77 o 
   1   0   4     2744.65     2877.82     32.86 o 
   2   0   4     1040.84     1224.88     20.14 o 
   3   0   4      332.17      323.41     12.82 o 
   4   0   4       64.81       66.84     10.62 o 
   5   0   4      170.29      174.57     16.03 o 
   6   0   4        1.71        4.71      7.00 o 
   7   0   4        0.51        8.55     11.66 o 
   8   0   4       39.15       19.43     16.65 o 
 -10   1   4       13.36        0.00     14.77 o 
  -9   1   4       71.78       99.70     24.98 o 
  -8   1   4        0.83        0.00     10.77 o 
  -7   1   4        2.12        0.00      9.88 o 
  -6   1   4      294.55      331.86     30.53 o 
  -5   1   4       53.17       64.62     15.65 o 
  -4   1   4       81.02       54.96     12.88 o 
  -3   1   4       15.56        4.77      6.77 o 
  -2   1   4      623.20      835.26     31.98 o 
  -1   1   4     1142.68      975.49     30.20 o 
   0   1   4        2.61       16.58      4.29 o 
   1   1   4       51.24       56.11      5.14 o 
   2   1   4      101.85      126.90     16.77 o 
   3   1   4      242.31      240.49     22.76 o 
   4   1   4        2.15        0.00      5.37 o 
   5   1   4       26.71       29.12      9.81 o 
   6   1   4       72.03       71.83     14.17 o 
   7   1   4       45.50       34.81     12.55 o 
 -10   2   4        1.70        6.33     14.43 o 
  -9   2   4       17.86       20.98     16.77 o 
  -8   2   4       17.80       28.53     15.43 o 
  -7   2   4       42.23       69.28     19.43 o 
  -6   2   4      214.07      182.75     24.32 o 
  -5   2   4       10.88       13.10     10.10 o 
  -4   2   4      543.81      509.51     30.98 o 
  -3   2   4       16.60       14.66      7.88 o 
  -2   2   4      726.94      765.31     31.20 o 
  -1   2   4       10.69        9.17      4.46 o 
   0   2   4     1170.23     1224.22     36.92 o 
   1   2   4        6.75        3.89      5.77 o 
   2   2   4       64.66       44.08     12.99 o 
   3   2   4      347.16      375.61     30.64 o 
   4   2   4        3.34        2.97      6.27 o 
   5   2   4        3.35        9.09      8.27 o 
   6   2   4       30.12        4.33     13.10 o 
   7   2   4        1.19        0.00      9.15 o 
 -10   3   4        8.53       14.32     16.65 o 
  -9   3   4        1.70        3.22     14.10 o 
  -8   3   4        2.63        4.44     11.99 o 
  -7   3   4      581.22      567.13     42.08 o 
  -6   3   4      347.20      306.44     29.98 o 
  -5   3   4        0.15        6.55      8.66 o 
  -4   3   4        4.89       17.32      9.55 o 
  -3   3   4      513.69      490.85     28.65 o 
  -2   3   4      575.45      638.04     34.86 o 
  -1   3   4       32.74       36.16      6.76 o 
   0   3   4      213.12      218.36     11.01 o 
   1   3   4       99.19       99.81     17.76 o 
   2   3   4      520.39      515.50     35.97 o 
   3   3   4        3.73        3.22     10.10 o 
   4   3   4       90.85       95.04     22.21 o 
   5   3   4      110.23      116.70     17.70 o 
   6   3   4       20.63       18.27     10.66 o 
 -10   4   4       11.38       23.65     17.99 o 
  -9   4   4       22.08       25.65     16.77 o 
  -8   4   4       19.11       13.88     12.66 o 
  -7   4   4       16.44       16.77     12.21 o 
  -6   4   4       23.78       48.52     15.54 o 
  -5   4   4      278.63      251.26     25.43 o 
  -4   4   4       11.78        8.55      6.50 o 
  -3   4   4        0.34        2.84      5.00 o 
  -2   4   4      183.25      223.65     14.68 o 
  -1   4   4       84.69       72.59      8.92 o 
   0   4   4        4.26        0.78      7.55 o 
   1   4   4        0.03        4.66      8.99 o 
   2   4   4      126.02      145.45     24.20 o 
   3   4   4        2.01        5.88     10.44 o 
   4   4   4        2.04        5.11     12.88 o 
   5   4   4       31.25       39.18     13.14 o 
 -10   5   4       16.53       10.66     16.32 o 
  -9   5   4       72.79       83.16     25.76 o 
  -8   5   4        9.53        9.10     14.10 o 
  -7   5   4       28.75       49.63     19.10 o 
  -6   5   4      253.13      287.67     31.20 o 
  -5   5   4      462.30      455.71     23.59 o 
  -4   5   4        6.42        6.71      6.22 o 
  -3   5   4        6.45        5.96      6.24 o 
  -2   5   4        8.49        9.16      6.04 o 
  -1   5   4       34.22       30.40      7.26 o 
   0   5   4       40.45       40.08     14.54 o 
   1   5   4      230.93      241.37     29.09 o 
   2   5   4        2.12        0.00     10.21 o 
   3   5   4       42.38       29.64     17.54 o 
   4   5   4       25.34       35.08     18.76 o 
   5   5   4       10.35       10.10     15.65 o 
 -10   6   4       58.35       54.51     23.54 o 
  -9   6   4       21.64       29.20     18.65 o 
  -8   6   4        2.59        0.00     12.32 o 
  -7   6   4      269.14      294.22     34.31 o 
  -6   6   4      316.91      322.75     21.89 o 
  -5   6   4      484.30      466.71     25.17 o 
  -4   6   4      134.18      145.63     15.39 o 
  -3   6   4        6.21        4.64      6.13 o 
  -2   6   4      149.76      152.45     17.99 o 
  -1   6   4      210.39      185.97     26.31 o 
   0   6   4      138.72      113.58     23.32 o 
   1   6   4       51.91       38.75     16.99 o 
   2   6   4        5.14        5.44     12.55 o 
   3   6   4        0.37        2.55     13.21 o 
   4   6   4        6.52       12.88     17.76 o 
 -10   7   4       25.21       40.53     22.09 o 
  -9   7   4       30.89       49.52     22.09 o 
  -8   7   4       61.05       59.40     22.09 o 
  -7   7   4       59.39       65.28     21.76 o 
  -6   7   4        1.10        4.66      7.73 o 
  -5   7   4       86.47       57.10     12.35 o 
  -4   7   4      160.92      185.64     17.35 o 
  -3   7   4        0.32        9.23      6.91 o 
  -2   7   4       26.89       19.21     13.66 o 
  -1   7   4      186.77      254.25     30.64 o 
   0   7   4       64.82       88.38     23.09 o 
   1   7   4        0.65        8.33     11.10 o 
   2   7   4       12.86        2.89     12.99 o 
  -9   8   4        0.48        3.89     15.65 o 
  -8   8   4      125.80      131.12     30.53 o 
  -7   8   4       72.37       92.38     25.43 o 
  -6   8   4       60.70       75.94     22.32 o 
  -5   8   4       13.23        1.52      7.46 o 
  -4   8   4       13.03       10.63      8.91 o 
  -3   8   4       18.69       10.55     12.55 o 
  -2   8   4       11.40       10.21     12.44 o 
  -1   8   4        2.52        0.56     10.88 o 
   0   8   4        2.64        2.00     11.55 o 
   1   8   4        8.53        8.33     14.99 o 
  -8   9   4       45.80       60.62     22.87 o 
  -7   9   4        2.18        8.22     12.88 o 
  -6   9   4        0.73        5.33     13.32 o 
  -5   9   4       15.88       16.25     10.14 o 
  -4   9   4        6.57        4.55     12.21 o 
  -3   9   4        0.13        0.00     10.55 o 
  -2   9   4      121.17      163.21     30.87 o 
  -1   9   4        2.10        2.00     12.77 o 
   0   9   4        0.62        1.22     13.77 o 
  -7  10   4        0.82        0.00     14.10 o 
  -6  10   4       14.22       25.43     18.10 o 
  -4  10   4        0.03        0.00     10.77 o 
  -3  10   4       20.88        5.11     14.54 o 
   1 -12   5       39.00       35.42     18.99 o 
   2 -12   5        1.66        0.00     12.44 o 
   3 -12   5       21.72       15.54     16.43 o 
   4 -12   5        3.09        2.00     14.10 o 
   5 -12   5        4.81       12.21     15.65 o 
   6 -12   5        4.26        3.22     14.88 o 
   7 -12   5        3.40        0.00     15.32 o 
  -1 -11   5        2.56        0.00     11.44 o 
   0 -11   5       56.85       43.27     13.93 o 
   1 -11   5      103.74      109.03     25.09 o 
   2 -11   5        6.35       20.87     14.66 o 
   3 -11   5       22.44       34.42     17.88 o 
   4 -11   5       30.97       12.10     13.55 o 
   5 -11   5       15.13       17.88     15.10 o 
   6 -11   5        4.37        1.22     11.66 o 
   7 -11   5       25.74       14.88     15.65 o 
   8 -11   5       18.64       19.65     16.43 o 
  -2 -10   5        0.79        1.78     13.43 o 
  -1 -10   5        0.00        0.00      8.57 o 
   0 -10   5        9.30       18.10     10.09 o 
   1 -10   5        7.62        2.54      7.65 o 
   2 -10   5       46.55       65.28     20.65 o 
   3 -10   5        7.08       13.21     12.88 o 
   4 -10   5        0.54        0.00     10.66 o 
   5 -10   5        1.80        0.33     10.66 o 
   6 -10   5       97.80      123.35     26.87 o 
   7 -10   5       93.32       96.45     18.08 o 
   8 -10   5        2.62        0.00      8.87 o 
   9 -10   5      128.25      137.54     22.57 o 
  -3  -9   5       39.57       64.29     22.43 o 
  -2  -9   5        0.67        5.04      8.61 o 
  -1  -9   5        1.21        0.25      7.80 o 
   0  -9   5        0.08        5.87      7.35 o 
   1  -9   5        4.75        2.09      7.57 o 
   2  -9   5       96.13      111.14     23.09 o 
   3  -9   5       39.23       51.96     17.54 o 
   4  -9   5        1.84        5.22     11.44 o 
   5  -9   5       54.68       65.61     13.46 o 
   6  -9   5        9.59        9.32      8.77 o 
   7  -9   5        0.01        0.00      7.72 o 
   8  -9   5        7.20        5.85      9.63 o 
   9  -9   5       30.58       33.42     12.87 o 
  -4  -8   5       87.85       75.17     24.20 o 
  -3  -8   5      118.79      106.40     17.02 o 
  -2  -8   5       44.01       56.51     13.11 o 
  -1  -8   5        9.42       17.37      8.77 o 
   0  -8   5      172.17      186.70     18.05 o 
   1  -8   5       17.02       17.19      8.27 o 
   2  -8   5       52.67       56.03     10.80 o 
   3  -8   5        0.51        0.00      5.66 o 
   4  -8   5       72.05       79.61     13.10 o 
   5  -8   5        4.03        3.19      7.10 o 
   6  -8   5        0.82        0.00      6.24 o 
   7  -8   5        1.82        6.95      8.16 o 
   8  -8   5       97.38      118.36     18.92 o 
   9  -8   5        1.91        9.98      9.89 o 
  -5  -7   5        1.05        8.44     14.32 o 
  -4  -7   5      177.76      192.73     20.98 o 
  -3  -7   5      250.51      223.88     20.85 o 
  -2  -7   5        1.52        3.89      7.53 o 
  -1  -7   5        6.41       13.16      7.46 o 
   0  -7   5       89.24       87.99     12.55 o 
   1  -7   5       12.06        9.37      6.56 o 
   2  -7   5       55.03       60.89      7.47 o 
   3  -7   5       46.28       44.09      9.37 o 
   4  -7   5       18.42       26.52      8.70 o 
   5  -7   5      360.74      365.75     23.08 o 
   6  -7   5       67.77       57.82     23.98 o 
   7  -7   5       37.34       40.89     12.38 o 
   8  -7   5      151.51      121.64     18.64 o 
   9  -7   5        0.05        0.09      8.28 o 
  -6  -6   5       47.86       59.96     22.87 o 
  -5  -6   5        2.29        3.72      8.56 o 
  -4  -6   5       13.05        9.59      8.57 o 
  -3  -6   5       17.76       17.37      8.87 o 
  -2  -6   5        0.21        4.81      6.23 o 
  -1  -6   5      262.24      222.58     17.04 o 
   0  -6   5       67.09       81.84     11.18 o 
   1  -6   5      296.72      271.56     11.69 o 
   2  -6   5       65.31       61.02      6.82 o 
   3  -6   5      144.24      131.83     14.49 o 
   4  -6   5        0.02        0.00      4.80 o 
   5  -6   5       45.07       45.28     10.58 o 
   6  -6   5      853.95      810.84     34.10 o 
   7  -6   5       27.00       18.49      9.30 o 
   8  -6   5       37.33       46.93     12.90 o 
   9  -6   5        3.21        8.11     14.66 o 
  -7  -5   5       26.79       36.08     20.21 o 
  -6  -5   5       13.00       21.21     14.88 o 
  -5  -5   5        0.83        4.64      7.68 o 
  -4  -5   5      120.26       92.66     14.57 o 
  -3  -5   5      142.28      152.01     18.10 o 
  -2  -5   5       23.46       25.75      7.89 o 
  -1  -5   5      447.69      418.63     20.92 o 
   0  -5   5        5.84       14.77      3.63 o 
   1  -5   5       56.47       15.48     14.12 o 
   2  -5   5      621.82      682.18     23.24 o 
   3  -5   5       34.79       35.22      8.00 o 
   4  -5   5       16.71       18.70      7.38 o 
   5  -5   5      363.66      409.79     30.03 o 
   6  -5   5      592.23      574.89     28.24 o 
   7  -5   5       17.28       14.01      8.45 o 
   8  -5   5        5.22        0.00     10.33 o 
   9  -5   5        1.56        2.55     13.66 o 
  -8  -4   5        0.48        0.11     13.55 o 
  -7  -4   5      176.26      160.55     32.09 o 
  -6  -4   5        6.74        6.50      8.22 o 
  -5  -4   5       73.07       65.52     18.38 o 
  -4  -4   5      420.33      447.04     24.83 o 
  -3  -4   5       25.75       20.92      8.06 o 
  -2  -4   5       57.77       56.02      9.77 o 
  -1  -4   5      175.67      183.56     13.46 o 
   0  -4   5       88.46       91.00      6.45 o 
   1  -4   5        1.23        2.56      3.70 o 
   2  -4   5       55.16       34.47      6.92 o 
   3  -4   5      120.72      133.33      7.66 o 
   4  -4   5       11.15        7.16      3.29 o 
   5  -4   5      118.96       99.99     19.26 o 
   6  -4   5        0.84        0.09      5.83 o 
   7  -4   5        1.29        2.22     10.88 o 
   8  -4   5       32.70       17.99     15.10 o 
   9  -4   5        0.74        5.44     13.55 o 
  -8  -3   5       23.27       21.32     17.65 o 
  -7  -3   5       63.30       57.62     16.10 o 
  -6  -3   5       49.91       54.32     13.15 o 
  -5  -3   5       29.05       40.21     10.80 o 
  -4  -3   5       83.22       67.39     11.75 o 
  -3  -3   5        7.53       10.15      6.15 o 
  -2  -3   5       20.23       22.13      7.83 o 
  -1  -3   5       62.55       58.63      8.52 o 
   0  -3   5      223.60      252.37     20.10 o 
   1  -3   5      201.17      226.97     12.30 o 
   2  -3   5       80.65      108.09      9.77 o 
   3  -3   5      325.34      306.80     15.26 o 
   4  -3   5      442.62      289.07    137.11 o 
   5  -3   5       60.33       51.44      9.68 o 
   6  -3   5        2.84        0.22      8.11 o 
   7  -3   5      149.06      127.13     25.65 o 
   8  -3   5       26.25       33.97     18.54 o 
   9  -3   5        3.69        0.00     12.55 o 
  -9  -2   5       24.50       30.53     19.65 o 
  -8  -2   5       23.03       18.40     10.67 o 
  -7  -2   5       35.55       33.19     11.85 o 
  -6  -2   5       99.96       99.76     15.30 o 
  -5  -2   5       93.81       77.10     12.84 o 
  -4  -2   5       36.14       30.56      8.49 o 
  -3  -2   5        4.44        7.26      5.18 o 
  -2  -2   5      536.69      567.34     21.97 o 
  -1  -2   5       41.80       46.52     10.66 o 
   0  -2   5      380.80      336.86     21.10 o 
   1  -2   5      189.59      221.39     16.54 o 
   2  -2   5     1551.56      810.70    811.61 o 
   3  -2   5      852.20      858.55     24.92 o 
   4  -2   5       18.16       19.46      4.99 o 
   5  -2   5      106.78      114.81     13.38 o 
   6  -2   5        1.86        3.89      9.99 o 
   7  -2   5       55.17       67.17     20.43 o 
   8  -2   5        0.34        0.00     10.55 o 
  -9  -1   5        0.97        8.20     10.05 o 
  -8  -1   5       34.32       24.08     11.13 o 
  -7  -1   5      249.42      247.08     22.42 o 
  -6  -1   5       48.73       38.87     13.21 o 
  -5  -1   5      225.70      215.10     17.38 o 
  -4  -1   5        0.16        0.00      4.41 o 
  -3  -1   5     1294.96     1510.53     51.63 o 
  -2  -1   5     2025.93     2022.15     54.96 o 
  -1  -1   5        3.62        0.22      4.66 o 
   0  -1   5        0.95        0.00      3.89 o 
   1  -1   5      248.51      243.28     11.90 o 
   2  -1   5     2847.46     2930.22     38.36 o 
   3  -1   5      261.98      309.12     11.83 o 
   4  -1   5        0.73        0.00      4.64 o 
   5  -1   5      135.54      135.47     14.80 o 
   6  -1   5       38.77       37.31     15.65 o 
   7  -1   5       19.25       18.65     13.99 o 
   8  -1   5       14.11       14.88     14.10 o 
  -9   0   5        0.07        0.00     12.32 o 
  -8   0   5       35.07       40.19     17.88 o 
  -7   0   5      187.22      186.53     27.65 o 
  -6   0   5       17.10       17.21     12.66 o 
  -5   0   5       63.65       69.39     16.65 o 
  -4   0   5      193.51      197.63     21.21 o 
  -3   0   5        7.62       30.09     10.44 o 
  -2   0   5      689.85      566.57     28.87 o 
  -1   0   5      300.14      323.76     20.21 o 
   0   0   5       19.95       13.00      4.61 o 
   1   0   5       69.99       58.30      6.53 o 
   2   0   5      326.38      293.39     11.38 o 
   3   0   5       30.67       22.65     10.66 o 
   4   0   5        2.73        2.42      5.69 o 
   5   0   5       17.12       21.19      8.80 o 
   6   0   5       53.95       45.17     12.32 o 
   7   0   5       49.43       53.96     20.54 o 
   8   0   5       10.88        5.88     14.32 o 
 -10   1   5        5.43        0.00     16.65 o 
  -9   1   5        8.97        0.00     12.99 o 
  -8   1   5       12.83       10.66     13.10 o 
  -7   1   5      142.17      137.23     25.09 o 
  -6   1   5        8.62       23.20     13.55 o 
  -5   1   5      148.15      167.54     22.09 o 
  -4   1   5      146.14      128.68     18.32 o 
  -3   1   5       10.23        9.55      7.55 o 
  -2   1   5      175.13      186.97     17.32 o 
  -1   1   5       32.60       24.98      7.77 o 
   0   1   5        0.00        2.85      3.45 o 
   1   1   5       50.77       56.59      5.99 o 
   2   1   5        0.35        1.89      6.44 o 
   3   1   5       17.91       25.54     11.44 o 
   4   1   5      172.74      182.74     17.57 o 
   5   1   5       17.57       23.97      9.81 o 
   6   1   5       35.01       41.13     12.36 o 
   7   1   5       97.77      111.69     27.87 o 
 -10   2   5        6.07        0.00     14.43 o 
  -9   2   5        3.16        0.00     10.44 o 
  -8   2   5       25.22       15.32     14.77 o 
  -7   2   5       44.81       29.53     15.43 o 
  -6   2   5      500.15      518.72     38.86 o 
  -5   2   5      407.02      444.56     33.64 o 
  -4   2   5       32.49       65.95     15.21 o 
  -3   2   5       13.62       22.76      9.88 o 
  -2   2   5        2.34        0.00      5.33 o 
  -1   2   5      647.61      568.39     20.17 o 
   0   2   5       67.40       59.18      8.33 o 
   1   2   5       46.63       44.08     13.21 o 
   2   2   5       15.14       22.21     10.99 o 
   3   2   5      161.38      178.87     25.09 o 
   4   2   5       78.03       68.62     19.21 o 
   5   2   5       14.82        7.47      8.58 o 
   6   2   5        9.28       11.40      9.49 o 
 -10   3   5        4.89        0.00     14.10 o 
  -9   3   5        0.65        0.00     12.32 o 
  -8   3   5       22.57       20.65     13.88 o 
  -7   3   5       52.05       49.52     17.88 o 
  -6   3   5      814.39      810.39     48.08 o 
  -5   3   5      140.14      117.25     20.10 o 
  -4   3   5       37.36       53.18     14.32 o 
  -3   3   5      144.98      135.57     12.90 o 
  -2   3   5       58.59       65.00      9.47 o 
  -1   3   5       42.15       38.16      7.38 o 
   0   3   5      204.45      225.61     23.76 o 
   1   3   5       42.40       28.98     12.55 o 
   2   3   5        4.66       10.44     11.32 o 
   3   3   5       13.04        4.33     11.10 o 
   4   3   5       45.43       17.43     14.54 o 
   5   3   5        2.04        5.07     11.94 o 
   6   3   5       16.05       28.54     12.97 o 
 -10   4   5       21.68       12.88     17.54 o 
  -9   4   5       24.69       19.99     16.77 o 
  -8   4   5      268.43      298.55     35.31 o 
  -7   4   5       79.79       56.51     18.99 o 
  -6   4   5      540.60      525.27     40.53 o 
  -5   4   5      189.01      212.51     25.20 o 
  -4   4   5        0.22        0.00      5.06 o 
  -3   4   5        0.63        4.68      5.15 o 
  -2   4   5        3.52        2.27      5.23 o 
  -1   4   5       14.14       18.20      6.50 o 
   0   4   5       38.01       43.63     14.43 o 
   1   4   5       35.10       42.41     16.32 o 
   2   4   5       12.13       17.76     13.32 o 
   3   4   5       48.34       42.63     17.32 o 
   4   4   5       38.07       38.30     17.21 o 
   5   4   5        0.90        0.00      8.24 o 
 -10   5   5       10.26        7.88     14.43 o 
  -9   5   5       22.75        5.77     13.32 o 
  -8   5   5      237.22      238.49     34.42 o 
  -7   5   5        1.59        4.66     11.99 o 
  -6   5   5        4.39        0.00     10.99 o 
  -5   5   5      183.36      215.80     18.16 o 
  -4   5   5       18.18       35.49      9.73 o 
  -3   5   5       74.69       84.88     12.32 o 
  -2   5   5      104.60      111.81     12.80 o 
  -1   5   5       66.16       67.95     18.10 o 
   0   5   5      251.23      236.05     28.09 o 
   1   5   5        1.51        0.89      9.66 o 
   2   5   5        7.37        5.00     11.32 o 
   3   5   5      174.83      154.99     30.31 o 
   4   5   5      119.24      143.45     32.09 o 
 -10   6   5        4.86        0.56     15.99 o 
  -9   6   5       22.76       35.97     19.87 o 
  -8   6   5       94.01       97.48     26.54 o 
  -7   6   5        1.36        0.00      7.00 o 
  -6   6   5       33.76       13.39      8.81 o 
  -5   6   5        7.20       12.80      8.50 o 
  -4   6   5       14.70        3.40      6.91 o 
  -3   6   5      127.28      108.22     14.09 o 
  -2   6   5       11.89        0.00      8.77 o 
  -1   6   5        9.88       13.21     10.88 o 
   0   6   5       17.25        6.33     10.33 o 
   1   6   5        2.31        2.33     10.99 o 
   2   6   5        0.01        0.00     10.33 o 
   3   6   5       39.18       24.43     19.54 o 
  -9   7   5       91.90      110.03     30.09 o 
  -8   7   5        3.21        3.33     13.43 o 
  -7   7   5       14.78       11.44     13.99 o 
  -6   7   5       19.34       17.26      9.39 o 
  -5   7   5       33.08       35.78     11.21 o 
  -4   7   5       31.03       33.58     10.51 o 
  -3   7   5      134.35      145.78     25.65 o 
  -2   7   5      180.23      143.67     26.65 o 
  -1   7   5        0.66        3.00     11.55 o 
   0   7   5       59.43       23.87     16.21 o 
   1   7   5        9.24        1.22     12.21 o 
   2   7   5        1.16        0.00     11.77 o 
  -9   8   5      104.33      125.68     32.75 o 
  -8   8   5        1.37        4.00     15.10 o 
  -7   8   5       55.76       45.30     20.43 o 
  -6   8   5        4.62        1.30      7.56 o 
  -5   8   5        0.90        6.12      8.35 o 
  -4   8   5       54.71       51.96     18.65 o 
  -3   8   5       25.26       17.76     14.77 o 
  -2   8   5        2.38        1.00     11.55 o 
  -1   8   5       60.76       56.07     20.98 o 
   0   8   5       17.52       27.98     18.21 o 
  -7   9   5       23.48       11.44     16.65 o 
  -6   9   5       11.05        6.55     14.10 o 
  -5   9   5        1.93        6.66     12.21 o 
  -4   9   5       27.19       42.97     19.65 o 
  -3   9   5       24.28       36.75     18.43 o 
  -2   9   5       41.64       32.20     18.76 o 
   1 -12   6       10.83        3.44     14.99 o 
   2 -12   6       72.38       88.49     24.65 o 
   3 -12   6        1.30        0.00     12.77 o 
   4 -12   6       16.55       10.55     16.10 o 
   5 -12   6        3.20       16.43     15.88 o 
   6 -12   6       32.36       35.97     21.32 o 
  -1 -11   6       19.35       25.52     12.60 o 
   0 -11   6        0.11        0.00      7.99 o 
   1 -11   6       13.95        1.44     11.88 o 
   2 -11   6       14.98        8.44     13.55 o 
   3 -11   6        3.34        0.67     12.32 o 
   4 -11   6       23.05        5.66     12.88 o 
   5 -11   6       20.02       26.65     16.32 o 
   6 -11   6       49.53       52.41     20.54 o 
   7 -11   6       51.75       50.74     15.69 o 
   8 -11   6       45.75       53.00     16.77 o 
  -2 -10   6       26.46       24.14     15.49 o 
  -1 -10   6       25.31       21.20     22.15 o 
   0 -10   6       24.58       22.36     10.81 o 
   1 -10   6      162.58      166.65     28.20 o 
   2 -10   6       10.14        7.11     11.88 o 
   3 -10   6        2.67        0.00     10.99 o 
   4 -10   6       32.02       39.30     17.43 o 
   5 -10   6        5.99       13.21     12.32 o 
   6 -10   6       30.56       41.70     13.34 o 
   7 -10   6       55.11       30.92     12.69 o 
   8 -10   6       24.02       29.58     12.99 o 
  -3  -9   6       37.66       37.40     13.37 o 
  -2  -9   6        5.12        1.55      7.86 o 
  -1  -9   6       72.91       74.52     14.84 o 
   0  -9   6       23.96       26.83     10.16 o 
   1  -9   6      188.01      202.67     19.18 o 
   2  -9   6        3.68        0.00     10.55 o 
   3  -9   6       21.74       15.77     12.10 o 
   4  -9   6      197.21      194.23     18.42 o 
   5  -9   6      282.27      272.27     22.21 o 
   6  -9   6       30.26       29.93     11.36 o 
   7  -9   6      125.34      129.52     19.36 o 
   8  -9   6        0.89        3.63      8.98 o 
   9  -9   6        0.56        0.00      9.59 o 
  -4  -8   6       42.40       66.17     23.20 o 
  -3  -8   6        0.39        0.00      7.24 o 
  -2  -8   6       24.61       36.80     11.50 o 
  -1  -8   6      159.13      158.60     18.13 o 
   0  -8   6      231.09      217.15     19.21 o 
   1  -8   6       18.39       11.19      7.47 o 
   2  -8   6       25.08       28.87     13.99 o 
   3  -8   6       22.72       13.21      7.62 o 
   4  -8   6       85.82      115.05     14.91 o 
   5  -8   6      578.62      508.55     27.90 o 
   6  -8   6       42.83       35.74     17.38 o 
   7  -8   6       63.58       98.94     16.94 o 
   8  -8   6       18.78       24.95     11.70 o 
   9  -8   6        3.01        0.00     12.49 o 
  -5  -7   6       16.82       19.65     15.10 o 
  -4  -7   6       15.77       20.11     10.01 o 
  -3  -7   6       15.87       16.16      9.14 o 
  -2  -7   6        8.78        7.84      7.71 o 
  -1  -7   6        2.43        0.00      6.51 o 
   0  -7   6       25.07       23.17      8.67 o 
   1  -7   6        0.17        0.00      4.72 o 
   2  -7   6      199.57      184.06     11.47 o 
   3  -7   6       10.92       16.76      7.72 o 
   4  -7   6      104.82      101.84     13.58 o 
   5  -7   6      253.32      231.68     19.34 o 
   6  -7   6       39.60       49.48     12.38 o 
   7  -7   6       12.42        9.48     11.66 o 
   8  -7   6        0.77        5.59      8.60 o 
   9  -7   6       18.44       12.77     16.43 o 
  -6  -6   6        0.45        1.67     12.10 o 
  -5  -6   6       28.72       32.07     11.65 o 
  -4  -6   6        3.24        7.09      7.42 o 
  -3  -6   6       20.61       15.15     13.32 o 
  -2  -6   6      922.87      909.12     35.15 o 
  -1  -6   6       14.86        0.39      5.64 o 
   0  -6   6      172.87      189.96     15.70 o 
   1  -6   6      110.53       90.42     19.28 o 
   2  -6   6       75.83       94.92     11.25 o 
   3  -6   6       75.87       74.85     11.14 o 
   4  -6   6        0.03        1.26      5.39 o 
   5  -6   6        0.05        0.00      5.86 o 
   6  -6   6       91.08       93.35     14.82 o 
   7  -6   6       27.93       34.57     11.06 o 
   8  -6   6        5.75        5.11     13.66 o 
   9  -6   6        7.20        6.77     15.21 o 
  -7  -5   6       17.20       19.10     17.88 o 
  -6  -5   6        5.34       17.29     10.83 o 
  -5  -5   6        8.11        4.34      8.32 o 
  -4  -5   6       35.68       34.62     10.57 o 
  -3  -5   6      405.24      446.11     36.42 o 
  -2  -5   6      256.14      245.47     18.34 o 
  -1  -5   6        6.28        4.91      5.39 o 
   0  -5   6      751.98      776.01     17.86 o 
   1  -5   6       45.66       34.83      6.80 o 
   2  -5   6      268.65      334.53     17.46 o 
   3  -5   6      257.00      287.10     29.37 o 
   4  -5   6       30.92       32.09      8.59 o 
   5  -5   6       48.17       46.64     10.64 o 
   6  -5   6      109.92      110.81     14.89 o 
   7  -5   6       31.89       20.43     15.54 o 
   8  -5   6        0.07        0.00     11.21 o 
   9  -5   6        0.82        5.77     14.32 o 
  -7  -4   6        4.36        1.96      8.96 o 
  -6  -4   6        6.52        5.44      8.31 o 
  -5  -4   6        6.64        6.39      7.43 o 
  -4  -4   6       67.65       61.53     12.31 o 
  -3  -4   6      314.19      295.73     20.09 o 
  -2  -4   6      120.43      112.41     13.66 o 
  -1  -4   6       52.70       49.15      5.32 o 
   0  -4   6      242.76      281.07     13.49 o 
   1  -4   6       63.72       53.33      7.79 o 
   2  -4   6      301.93      318.09     20.87 o 
   3  -4   6       11.26        5.26      3.49 o 
   4  -4   6        9.59        3.43      5.61 o 
   5  -4   6       37.92       33.14      9.10 o 
   6  -4   6      156.99      153.44     26.09 o 
   7  -4   6        1.97        4.66     11.32 o 
   8  -4   6        0.11        5.00     13.21 o 
   9  -4   6       28.12       25.54     19.32 o 
  -8  -3   6       33.02       41.63     14.51 o 
  -7  -3   6        4.86        0.00      7.78 o 
  -6  -3   6       18.34       16.77      9.24 o 
  -5  -3   6      258.03      251.50     20.57 o 
  -4  -3   6       70.73       81.54     13.03 o 
  -3  -3   6      807.36      797.21     30.49 o 
  -2  -3   6      273.94      281.06     17.93 o 
  -1  -3   6      658.17      759.99     36.75 o 
   0  -3   6      216.32      240.82     20.76 o 
   1  -3   6      503.14      578.57     30.09 o 
   2  -3   6        9.66       16.86      6.55 o 
   3  -3   6       16.80       15.57      4.47 o 
   4  -3   6      342.85      333.02     14.02 o 
   5  -3   6       29.91       38.30     14.77 o 
   6  -3   6       93.02       79.16     21.32 o 
   7  -3   6       16.52        9.44     12.66 o 
   8  -3   6        7.41       12.44     14.88 o 
  -8  -2   6        6.90        0.00      8.87 o 
  -7  -2   6        5.06        0.00      7.68 o 
  -6  -2   6      157.71      140.68     17.61 o 
  -5  -2   6      258.35      282.62     21.16 o 
  -4  -2   6        3.15        7.55      6.71 o 
  -3  -2   6      198.16      160.21     19.87 o 
  -2  -2   6       21.69       23.87      9.88 o 
  -1  -2   6      416.43      566.69     30.75 o 
   0  -2   6       55.49       37.64     10.21 o 
   1  -2   6      353.16      381.71     23.09 o 
   2  -2   6      436.85      438.54     17.19 o 
   3  -2   6      124.68      122.91      8.86 o 
   4  -2   6      237.24      257.80     20.87 o 
   5  -2   6       26.92       23.72      7.92 o 
   6  -2   6       74.34       81.49     21.76 o 
   7  -2   6       64.69       60.07     20.87 o 
   8  -2   6       17.26       28.20     17.32 o 
  -9  -1   6        9.40       16.43     17.88 o 
  -8  -1   6        1.95        1.64      8.70 o 
  -7  -1   6        6.31        9.61      9.49 o 
  -6  -1   6      141.22      165.65     26.09 o 
  -5  -1   6       38.57       25.65     12.99 o 
  -4  -1   6       29.60       23.09     11.55 o 
  -3  -1   6      870.10      838.37     40.86 o 
  -2  -1   6       14.04        9.55      7.88 o 
  -1  -1   6        0.38        6.55      6.66 o 
   0  -1   6      254.10      213.51     18.32 o 
   1  -1   6       28.21       10.75      4.71 o 
   2  -1   6      238.83      222.39     12.34 o 
   3  -1   6        0.06        0.89      6.11 o 
   4  -1   6        0.33        0.00      5.77 o 
   5  -1   6       14.95       17.94      8.17 o 
   6  -1   6       27.80       41.75     17.76 o 
   7  -1   6        8.22        0.00     10.33 o 
   8  -1   6       14.66       19.87     17.54 o 
  -9   0   6        1.60        6.33     14.66 o 
  -8   0   6       19.97       26.54     16.43 o 
  -7   0   6       51.22       60.51     19.65 o 
  -6   0   6      147.41      164.54     25.43 o 
  -5   0   6       52.77       50.52     16.21 o 
  -3   0   6       38.33       45.30     12.99 o 
  -2   0   6      123.45      200.29     19.32 o 
  -1   0   6       62.50       49.41     10.77 o 
   0   0   6      210.93      228.93     13.15 o 
   1   0   6        7.43       10.34      4.80 o 
   2   0   6        2.49        6.11      7.22 o 
   3   0   6       66.39       78.39     16.21 o 
   4   0   6        0.10        0.00      5.63 o 
   5   0   6        2.50        0.96      7.02 o 
   6   0   6       48.07       34.53     17.32 o 
   7   0   6        3.10        0.00     11.66 o 
  -9   1   6        4.23       12.99     15.32 o 
  -8   1   6        5.03        5.44     12.99 o 
  -7   1   6      366.19      383.16     37.53 o 
  -6   1   6       94.94       57.96     17.88 o 
  -5   1   6        1.68        0.00      6.88 o 
  -4   1   6      641.74      705.69     39.97 o 
  -3   1   6       39.92       36.53     11.99 o 
  -2   1   6      113.52      154.22     17.10 o 
  -1   1   6      786.76      771.87     24.73 o 
   0   1   6      237.50      249.16     13.76 o 
   1   1   6        0.41        0.00      3.70 o 
   2   1   6       59.93       54.29     15.10 o 
   3   1   6        1.91        9.66      9.66 o 
   4   1   6       21.99       29.09     14.54 o 
   5   1   6       44.14       39.29     11.96 o 
   6   1   6        4.69       11.70      9.36 o 
 -10   2   6        0.27       10.77     16.77 o 
  -9   2   6       65.49       64.40     23.09 o 
  -8   2   6        0.01        2.11     11.44 o 
  -7   2   6       61.87       57.07     19.87 o 
  -6   2   6      397.58      428.12     36.86 o 
  -5   2   6        3.04        0.00      8.99 o 
  -4   2   6      302.02      305.66     27.65 o 
  -3   2   6      140.92      140.01     18.99 o 
  -2   2   6       35.98       25.61      7.33 o 
  -1   2   6      406.59      442.38     19.42 o 
   0   2   6      116.90      148.47     11.26 o 
   1   2   6       50.99       55.40     14.99 o 
   2   2   6      128.50      101.48     20.54 o 
   3   2   6      158.55      170.65     25.87 o 
   4   2   6       10.36       26.98     14.54 o 
   5   2   6       11.14       17.05     10.12 o 
   6   2   6       11.17       13.83     10.95 o 
 -10   3   6        1.99        9.44     17.43 o 
  -9   3   6       83.65       69.84     23.76 o 
  -8   3   6        3.84        9.99     13.77 o 
  -7   3   6      115.65      110.03     24.20 o 
  -6   3   6      531.66      517.06     40.64 o 
  -5   3   6        9.52        0.00      9.33 o 
  -4   3   6      180.32      151.89     21.54 o 
  -3   3   6      177.04      224.77     16.42 o 
  -2   3   6        0.14        0.85      5.02 o 
  -1   3   6        9.61        9.75      5.83 o 
   0   3   6        2.60        2.66      8.77 o 
   1   3   6       42.71       20.10     12.99 o 
   2   3   6      182.86      217.06     29.53 o 
   3   3   6      309.76      342.52     35.31 o 
   4   3   6        0.42        5.44     12.21 o 
   5   3   6       18.62       19.88     12.71 o 
 -10   4   6       34.06       49.19     22.98 o 
  -9   4   6       13.66        0.00     10.55 o 
  -8   4   6       21.00        0.00     11.99 o 
  -7   4   6        0.66        4.22     11.10 o 
  -6   4   6       92.55      121.69     23.98 o 
  -5   4   6       18.41        6.99     12.44 o 
  -4   4   6       85.70       84.69     12.82 o 
  -3   4   6      113.09      105.54     13.93 o 
  -2   4   6      153.94      174.95     15.07 o 
  -1   4   6       49.37       37.86     14.77 o 
   0   4   6       19.31       18.32     12.88 o 
   1   4   6       37.07       57.18     19.21 o 
   2   4   6       22.35       23.87     15.43 o 
   3   4   6       20.85       23.98     15.77 o 
   4   4   6        4.60        0.00     12.44 o 
  -9   5   6       12.49       13.99     15.54 o 
  -8   5   6       13.65       23.98     16.54 o 
  -7   5   6        5.12        0.00     10.88 o 
  -6   5   6       18.23        9.46      8.01 o 
  -5   5   6      140.03      125.99     15.80 o 
  -4   5   6      173.10      226.21     18.42 o 
  -3   5   6        1.02        4.53      6.61 o 
  -2   5   6       75.48       72.28     19.54 o 
  -1   5   6       22.19       15.99     11.99 o 
   0   5   6       49.40       44.52     17.10 o 
   1   5   6       53.15       57.18     20.65 o 
   2   5   6       12.63       14.10     13.88 o 
   3   5   6        0.04        3.89     13.99 o 
  -9   6   6       54.02       57.85     22.98 o 
  -8   6   6       89.43       65.40     23.20 o 
  -7   6   6       12.86       21.86     10.58 o 
  -6   6   6       10.92       18.06      9.45 o 
  -5   6   6      166.63      182.37     19.16 o 
  -4   6   6      107.69      100.19     15.20 o 
  -3   6   6        7.07        0.00      9.33 o 
  -2   6   6      190.13      149.11     26.76 o 
  -1   6   6      193.33      211.84     31.42 o 
   0   6   6       75.05       76.39     22.43 o 
   1   6   6        8.86        0.00     12.44 o 
   2   6   6        7.86        1.11     11.99 o 
  -9   7   6        0.12        4.33     15.88 o 
  -8   7   6        6.18       12.88     17.76 o 
  -7   7   6       64.97       62.50     14.96 o 
  -6   7   6        0.18        0.00      7.67 o 
  -5   7   6       40.15       39.25     13.99 o 
  -4   7   6       28.06       36.08     16.54 o 
  -3   7   6        2.88        0.00      8.33 o 
  -2   7   6      145.67      129.24     27.09 o 
  -1   7   6       14.53       16.88     15.65 o 
   0   7   6        4.65        0.00     10.44 o 
   1   7   6       23.52       18.32     16.43 o 
  -8   8   6        8.66       17.99     17.99 o 
  -7   8   6       56.24       36.64     19.43 o 
  -6   8   6        6.20        0.68      7.98 o 
  -5   8   6       26.20       24.87     15.54 o 
  -4   8   6        6.73        9.88     13.32 o 
  -3   8   6       20.03       25.76     15.88 o 
  -2   8   6        0.67        4.44     13.55 o 
  -1   8   6        0.04        7.55     13.32 o 
  -6   9   6        3.00        3.77     13.32 o 
  -5   9   6       41.39       48.19     20.76 o 
  -4   9   6       36.97       18.87     16.88 o 
   1 -12   7        5.83       14.10     15.99 o 
   2 -12   7        0.18        0.00     12.21 o 
   3 -12   7       30.79       15.54     16.99 o 
   4 -12   7        0.01        0.00     12.21 o 
   5 -12   7        0.71        2.33     14.54 o 
   6 -12   7       16.14       20.65     16.88 o 
  -1 -11   7        9.16        8.41     10.44 o 
   0 -11   7       45.08       46.30     21.21 o 
   1 -11   7       56.17       95.26     25.65 o 
   2 -11   7       23.85       29.64     17.65 o 
   3 -11   7       50.57       33.53     19.10 o 
   4 -11   7       56.55       44.86     20.32 o 
   5 -11   7       21.50        7.88     13.55 o 
   6 -11   7       24.64       13.66     15.54 o 
   7 -11   7        0.06        0.00      9.58 o 
  -2 -10   7       54.35       40.58     14.33 o 
  -1 -10   7        2.54        2.49      9.18 o 
   0 -10   7       14.61       14.18      9.28 o 
   1 -10   7       18.32        0.00     10.99 o 
   2 -10   7       46.63       25.43     15.99 o 
   3 -10   7       34.62       41.08     18.43 o 
   4 -10   7      168.46      178.31     30.09 o 
   5 -10   7        1.58        4.77     10.55 o 
   6 -10   7       41.08       72.18     15.85 o 
   7 -10   7       33.19       36.27     13.56 o 
   8 -10   7       16.73       24.00     12.91 o 
  -3  -9   7       87.83       88.64     17.86 o 
  -2  -9   7        3.60        0.00      7.58 o 
  -1  -9   7        0.46        3.91      7.60 o 
   0  -9   7       52.28       59.85     13.63 o 
   1  -9   7       59.43       48.96     17.99 o 
   2  -9   7       10.23        3.77     11.55 o 
   3  -9   7       34.83       25.20     13.66 o 
   4  -9   7       12.30       24.09     14.43 o 
   5  -9   7       11.92       15.60      9.65 o 
   6  -9   7        0.45        0.00      6.54 o 
   7  -9   7        2.92        6.62      9.42 o 
   8  -9   7        0.04       11.69     10.58 o 
  -4  -8   7        9.39        7.31      9.89 o 
  -3  -8   7       92.61      101.93     17.72 o 
  -2  -8   7      158.28      143.58     18.72 o 
  -1  -8   7      138.99      161.09     18.73 o 
   0  -8   7        6.37        4.12      7.77 o 
   1  -8   7       21.44       14.48      7.72 o 
   2  -8   7       12.65       18.10     11.77 o 
   3  -8   7        0.03        0.00      8.11 o 
   4  -8   7       91.82       89.58     14.13 o 
   5  -8   7        2.11        0.00      6.32 o 
   6  -8   7       66.47       68.51     14.61 o 
   7  -8   7       16.55       14.77     10.17 o 
   8  -8   7       13.92       12.13     10.17 o 
  -5  -7   7       10.92       13.41     10.61 o 
  -4  -7   7       36.03       25.81     11.67 o 
  -3  -7   7       93.62       97.00     16.71 o 
  -2  -7   7        0.46        0.00      6.24 o 
  -1  -7   7      706.58      689.17     40.75 o 
   0  -7   7       29.61       39.56     10.72 o 
   1  -7   7        5.28        2.94      6.01 o 
   2  -7   7      242.57      256.36     17.31 o 
   3  -7   7       59.46       62.50     11.18 o 
   4  -7   7        0.34        0.00      6.06 o 
   5  -7   7      249.66      247.38     20.29 o 
   6  -7   7        2.55        0.45      6.99 o 
   7  -7   7        1.05       10.67      9.50 o 
   8  -7   7       18.11       34.75     19.21 o 
   9  -7   7       11.00       27.87     20.43 o 
  -6  -6   7        3.16        5.13      9.26 o 
  -5  -6   7        0.00        1.00      8.40 o 
  -4  -6   7        0.61        2.38      7.26 o 
  -3  -6   7       71.75       78.64     15.02 o 
  -2  -6   7      586.99      579.72     29.24 o 
  -1  -6   7      141.68      146.93     17.65 o 
   0  -6   7      227.63      208.22     16.59 o 
   1  -6   7       22.19       25.89      7.13 o 
   2  -6   7      179.71      203.75     15.15 o 
   3  -6   7       78.45       74.32     11.41 o 
   4  -6   7        0.09        1.81      5.88 o 
   5  -6   7      404.72      431.82     25.08 o 
   6  -6   7       39.73       45.63     12.01 o 
   7  -6   7       21.57       14.54     14.66 o 
   8  -6   7       18.57       19.43     16.77 o 
  -7  -5   7        5.34       14.84     10.94 o 
  -6  -5   7       22.61       16.68     10.54 o 
  -5  -5   7        1.51        3.37      7.84 o 
  -4  -5   7      181.96      169.33     19.30 o 
  -3  -5   7      544.53      491.66     27.36 o 
  -2  -5   7        9.25       12.05      7.46 o 
  -1  -5   7       71.02       80.05     12.12 o 
   0  -5   7      151.11      148.50     15.88 o 
   1  -5   7        0.04        2.26      5.03 o 
   2  -5   7      110.87      111.58     12.01 o 
   3  -5   7       42.98       35.28      8.65 o 
   4  -5   7      100.84       81.25     12.24 o 
   5  -5   7        0.46        0.00      6.43 o 
   6  -5   7       49.66       46.08     18.21 o 
   7  -5   7        3.71        6.66     11.88 o 
   8  -5   7        7.78       24.32     17.76 o 
  -7  -4   7       19.38       17.26     11.23 o 
  -6  -4   7       43.88       40.22     24.65 o 
  -5  -4   7       32.97       23.84     10.03 o 
  -4  -4   7      769.77      724.21     33.57 o 
  -3  -4   7       85.14      121.80     15.14 o 
  -2  -4   7       80.99      108.75     13.66 o 
  -1  -4   7      186.92      157.99     20.98 o 
   0  -4   7      254.32      248.92     23.98 o 
   1  -4   7        2.80        1.36      4.67 o 
   2  -4   7        5.45        0.00      3.94 o 
   3  -4   7       82.80       85.97     11.66 o 
   4  -4   7      328.20      312.60     19.77 o 
   5  -4   7       64.87       81.16     20.32 o 
   6  -4   7       40.33       22.76     14.10 o 
   7  -4   7       28.07       23.32     14.99 o 
   8  -4   7       44.81       36.86     17.88 o 
  -8  -3   7        0.18        2.41      9.66 o 
  -7  -3   7       13.54       32.41     12.31 o 
  -6  -3   7       10.70        6.14      8.65 o 
  -5  -3   7        4.72        3.50      7.33 o 
  -4  -3   7      142.38      146.67     17.04 o 
  -3  -3   7        8.66        8.77      8.77 o 
  -1  -3   7        1.45        9.22      8.11 o 
   0  -3   7       30.66       13.55      8.66 o 
   1  -3   7      103.41      170.32     18.54 o 
   2  -3   7      114.84       95.60      8.64 o 
   3  -3   7      704.38      673.78     43.13 o 
   4  -3   7      130.30      136.57     13.35 o 
   5  -3   7      152.90      147.89     25.76 o 
   6  -3   7        7.44        9.77     12.55 o 
   7  -3   7        2.59       11.21     11.55 o 
   8  -3   7       67.15       55.85     22.76 o 
  -8  -2   7       30.37       33.34     13.25 o 
  -7  -2   7       16.34       27.99     12.04 o 
  -6  -2   7       93.70       83.16     22.09 o 
  -5  -2   7       30.66       20.76     13.55 o 
  -4  -2   7       23.66       31.75     13.32 o 
  -3  -2   7       14.35       30.64     12.21 o 
  -2  -2   7      903.97      843.03     41.86 o 
   0  -2   7        0.04        1.55      6.11 o 
   1  -2   7      419.45      432.34     26.31 o 
   2  -2   7      179.74      168.77     12.31 o 
   3  -2   7      108.35      141.63     13.27 o 
   4  -2   7       48.39       42.74      9.58 o 
   5  -2   7        0.21        0.00      7.88 o 
   6  -2   7       25.54       30.64     16.65 o 
   7  -2   7        0.00        6.55     11.99 o 
  -9  -1   7        2.46        0.00     13.66 o 
  -8  -1   7       77.69       67.17     23.32 o 
  -7  -1   7      289.41      282.45     33.53 o 
  -6  -1   7       72.06       69.50     20.32 o 
  -5  -1   7      142.23      174.20     26.20 o 
  -4  -1   7      113.24      102.26     19.87 o 
  -3  -1   7      628.46      757.10     41.52 o 
  -2  -1   7      310.79      278.35     24.43 o 
  -1  -1   7      178.12      218.17     20.43 o 
   0  -1   7        0.15        4.11      6.66 o 
   1  -1   7      413.82      404.88     35.86 o 
   2  -1   7       58.85       74.94     14.88 o 
   3  -1   7        0.15        0.00      6.88 o 
   4  -1   7       70.81       75.48     17.10 o 
   5  -1   7       48.82       45.50     11.46 o 
   6  -1   7        4.36       11.21     13.32 o 
   7  -1   7       37.58       35.75     18.54 o 
  -9   0   7        4.32        0.00     13.43 o 
  -8   0   7       15.61        1.78     13.99 o 
  -7   0   7      181.66      218.28     31.98 o 
  -6   0   7       25.57       21.21     14.43 o 
  -5   0   7       69.51       96.48     20.43 o 
  -4   0   7      169.79      184.08     24.20 o 
  -3   0   7      116.34      131.35     19.65 o 
  -2   0   7       66.84       89.49     15.65 o 
  -1   0   7       20.48       11.88      7.99 o 
   0   0   7      593.73      604.98     22.57 o 
   1   0   7      115.57      116.40     10.77 o 
   2   0   7      179.77      202.40     22.54 o 
   3   0   7       51.28       40.53     14.32 o 
   4   0   7        0.17        5.78      7.62 o 
   5   0   7        0.22        0.07      7.14 o 
   6   0   7       58.55       51.18     19.99 o 
  -9   1   7       37.60       38.42     20.87 o 
  -8   1   7        1.04        1.55     12.99 o 
  -7   1   7       14.90        0.00      9.22 o 
  -6   1   7       44.61       25.20     14.54 o 
  -5   1   7      259.00      206.73     25.43 o 
  -4   1   7       59.40       55.29     16.10 o 
  -3   1   7       10.19        7.33      9.33 o 
  -2   1   7      179.74      147.44     18.10 o 
  -1   1   7       13.51       13.47      6.19 o 
   0   1   7       98.45      103.18     11.00 o 
   1   1   7      110.59      113.69     19.76 o 
   2   1   7      169.77      172.98     24.32 o 
   3   1   7       15.16       10.88     11.55 o 
   4   1   7        9.10        5.55     12.88 o 
   5   1   7       51.83       48.55     13.88 o 
   6   1   7       30.74       37.08     19.21 o 
  -9   2   7        1.61        4.89     15.99 o 
  -8   2   7       10.60        0.00     11.66 o 
  -7   2   7       65.87       75.28     21.21 o 
  -6   2   7      318.94      323.54     33.86 o 
  -5   2   7      661.70      698.25     44.97 o 
  -4   2   7       94.41      126.13     21.10 o 
  -3   2   7        5.95       11.88      9.99 o 
  -2   2   7      560.71      559.65     24.72 o 
  -1   2   7       11.76        5.16      5.53 o 
   0   2   7       30.37       32.31     13.77 o 
   1   2   7       14.93       23.65     12.77 o 
   2   2   7        9.11        8.88     11.32 o 
   3   2   7        6.64        6.33     12.55 o 
   4   2   7       48.58       38.86     18.10 o 
   5   2   7       12.00        3.99      8.99 o 
  -9   3   7       28.40       35.20     19.87 o 
  -8   3   7        2.31       16.10     14.10 o 
  -7   3   7        8.56       10.66     12.10 o 
  -6   3   7      168.67      159.88     26.65 o 
  -5   3   7       90.72      124.80     22.98 o 
  -4   3   7       36.99       29.42     13.32 o 
  -3   3   7      116.98      118.12     14.31 o 
  -2   3   7       69.96       64.48     11.18 o 
  -1   3   7       52.01       39.08     14.54 o 
   0   3   7       38.68       49.41     16.65 o 
   1   3   7       16.16        8.88     12.10 o 
   2   3   7       44.67       27.65     16.21 o 
   3   3   7        1.76        7.33     13.77 o 
   4   3   7        2.06        0.00     10.33 o 
  -9   4   7        9.87       13.99     17.10 o 
  -8   4   7      104.18       94.26     25.54 o 
  -7   4   7       33.10       49.52     19.76 o 
  -6   4   7       31.92       44.63     17.65 o 
  -5   4   7       55.16       57.96     18.54 o 
  -4   4   7       10.38       14.08      7.82 o 
  -3   4   7      348.28      344.22     35.97 o 
  -2   4   7        1.08        3.00      8.99 o 
  -1   4   7        0.51        2.66      9.88 o 
   0   4   7       30.92       22.76     14.77 o 
   1   4   7       22.76       22.32     15.54 o 
   2   4   7       47.93       46.63     19.65 o 
   3   4   7       73.10       66.51     22.98 o 
  -9   5   7       20.48       27.87     18.65 o 
  -8   5   7       77.48       73.72     23.87 o 
  -7   5   7       13.24       10.88     12.99 o 
  -6   5   7       31.48       37.14     11.58 o 
  -5   5   7       16.91       20.67      9.81 o 
  -4   5   7       66.46       76.15     14.07 o 
  -3   5   7      147.87      130.57     24.76 o 
  -2   5   7       33.07       44.63     17.10 o 
  -1   5   7       50.34       35.42     15.65 o 
   0   5   7      106.76       95.82     24.65 o 
   1   5   7      128.40      118.24     28.42 o 
   2   5   7       13.03        2.89     15.32 o 
  -9   6   7       29.33       34.42     21.10 o 
  -8   6   7        8.39       13.27     10.62 o 
  -7   6   7        3.96        1.72      8.21 o 
  -6   6   7       13.43       18.20      9.57 o 
  -5   6   7       77.40       97.57     16.74 o 
  -4   6   7       70.14       89.49     23.09 o 
  -3   6   7       62.55       57.73     20.76 o 
  -2   6   7        6.20        5.33     10.66 o 
  -1   6   7        4.01       16.10     12.77 o 
   0   6   7        0.01        0.00     11.77 o 
   1   6   7        0.23        0.00     14.32 o 
  -8   7   7       10.80       30.87     20.32 o 
  -7   7   7        3.44        0.00      8.61 o 
  -6   7   7      116.13      143.66     20.02 o 
  -5   7   7       53.12       55.85     19.54 o 
  -4   7   7        7.55        0.00     11.44 o 
  -3   7   7       30.96       23.54     15.43 o 
  -2   7   7       15.67       23.98     15.43 o 
  -1   7   7       32.17       32.64     17.99 o 
   0   7   7        0.84        1.55     12.88 o 
  -7   8   7        0.22        1.22     16.10 o 
  -6   8   7       24.37        2.55     11.99 o 
  -5   8   7        0.01        5.77     13.32 o 
  -4   8   7       24.55       13.21     15.43 o 
  -3   8   7        7.24        3.33     12.77 o 
  -2   8   7       13.10       22.65     16.21 o 
   2 -12   8       65.39       88.27     26.76 o 
   3 -12   8       46.83       29.98     19.99 o 
   4 -12   8       13.56        2.33     15.21 o 
   5 -12   8        0.15        1.44     10.88 o 
   0 -11   8        1.50        0.00     13.99 o 
   1 -11   8        7.13       11.99     15.43 o 
   2 -11   8        1.77        0.00      9.66 o 
   3 -11   8       11.25        1.78     12.66 o 
   4 -11   8        3.51        6.33     11.66 o 
   5 -11   8        4.30        5.66     10.99 o 
   6 -11   8       64.06       43.52     19.43 o 
   7 -11   8       42.25       33.64     18.43 o 
  -2 -10   8       45.33       50.59     14.63 o 
  -1 -10   8       31.59       25.53     11.46 o 
   0 -10   8        0.77        3.77     11.55 o 
   1 -10   8       21.85       15.10     15.54 o 
   2 -10   8       11.25        3.11     12.55 o 
   3 -10   8       34.93       38.97     17.32 o 
   4 -10   8       82.51       77.16     22.54 o 
   5 -10   8        6.53       12.66     12.32 o 
   6 -10   8        8.09        7.55     12.99 o 
   7 -10   8        2.94        1.36      9.43 o 
  -3  -9   8       11.97        1.94      9.67 o 
  -2  -9   8       92.41       77.28     16.52 o 
  -1  -9   8       99.98      101.96     17.54 o 
   0  -9   8        9.64       15.98      9.41 o 
   1  -9   8      119.75      100.04     23.65 o 
   2  -9   8        9.97       24.09     14.54 o 
   3  -9   8        3.50        8.44     11.55 o 
   4  -9   8      232.20      219.17     31.31 o 
   5  -9   8       23.65       20.22     10.16 o 
   6  -9   8        0.01        0.00      7.80 o 
   7  -9   8        0.26        0.00      8.58 o 
   8  -9   8        9.98        7.92     10.67 o 
  -4  -8   8       62.58       75.10     17.33 o 
  -3  -8   8        3.59        0.00      7.49 o 
  -2  -8   8      108.03       97.15     17.15 o 
  -1  -8   8       13.49       19.55      9.60 o 
   0  -8   8        1.30        0.00      6.12 o 
   1  -8   8       20.45        6.77     11.44 o 
   2  -8   8       26.38        6.99     11.55 o 
   3  -8   8       85.05       61.29     19.54 o 
   4  -8   8      211.63      221.16     19.66 o 
   5  -8   8       23.38       16.35      9.21 o 
   6  -8   8        4.40        2.14      7.73 o 
   7  -8   8        8.21        6.79      8.82 o 
   8  -8   8        3.11        0.00     12.77 o 
  -5  -7   8       18.48       20.91     12.13 o 
  -4  -7   8       76.91       81.65     17.03 o 
  -3  -7   8       14.02       17.43     10.43 o 
  -2  -7   8        1.10        4.87      7.88 o 
  -1  -7   8        1.27        8.51      7.53 o 
   0  -7   8       73.76       67.05     12.59 o 
   1  -7   8        0.05        4.55      9.66 o 
   2  -7   8        0.01        0.22      8.66 o 
   3  -7   8      223.66      227.49     18.38 o 
   4  -7   8       92.74      111.71     16.93 o 
   5  -7   8        0.04        0.00      6.84 o 
   6  -7   8        0.19        0.00      6.95 o 
   7  -7   8       17.05       26.31     16.43 o 
   8  -7   8        4.00        0.00     13.77 o 
  -6  -6   8        3.01        7.17      9.79 o 
  -5  -6   8       18.13       22.67     11.06 o 
  -4  -6   8       71.28       68.18     15.15 o 
  -3  -6   8      140.43      144.11     26.54 o 
  -2  -6   8      203.37      185.97     19.10 o 
  -1  -6   8        5.42        0.00      9.44 o 
   0  -6   8       45.84       51.63     16.32 o 
   1  -6   8      184.89      186.42     25.09 o 
   2  -6   8        4.92        2.23      5.37 o 
   3  -6   8        3.11        1.16      5.25 o 
   4  -6   8      100.44      105.90     14.56 o 
   5  -6   8       35.34       36.91     10.67 o 
   6  -6   8        0.13        1.17      7.03 o 
   7  -6   8       67.61       91.82     25.87 o 
   8  -6   8       16.43        7.88     13.99 o 
  -7  -5   8        1.87        0.26      9.26 o 
  -6  -5   8        0.29        0.00      8.99 o 
  -5  -5   8       24.15       23.01     11.09 o 
  -4  -5   8        3.86        0.00      7.26 o 
  -3  -5   8      252.47      311.04     23.19 o 
  -2  -5   8      136.82      108.00     15.19 o 
  -1  -5   8        1.66        0.00      7.22 o 
   0  -5   8      116.53      150.54     12.67 o 
   1  -5   8      392.91      383.68     19.94 o 
   2  -5   8       19.21        6.90      6.08 o 
   3  -5   8      134.16      130.30     14.44 o 
   4  -5   8        0.52        0.00      5.87 o 
   5  -5   8        0.53        1.81      6.61 o 
   6  -5   8        0.18        0.00      9.88 o 
   7  -5   8       20.35       25.65     15.88 o 
   8  -5   8        0.00        0.00     13.21 o 
  -7  -4   8        7.89        0.00      8.78 o 
  -6  -4   8        1.03        0.00      7.25 o 
  -5  -4   8       45.24       58.01     13.74 o 
  -4  -4   8       79.76      106.70     16.41 o 
  -3  -4   8      100.56       85.82     20.21 o 
  -2  -4   8      120.23      124.80     22.54 o 
  -1  -4   8      137.60      152.55     21.98 o 
   0  -4   8      282.60      333.86     28.53 o 
   1  -4   8        6.67        1.71      5.22 o 
   2  -4   8        0.16        0.00      4.98 o 
   3  -4   8       91.94      117.76     10.22 o 
   4  -4   8      438.60      153.86    193.85 o 
   5  -4   8        4.71        0.00      9.55 o 
   6  -4   8        5.05        5.55     10.21 o 
   7  -4   8       10.91       22.09     15.99 o 
   8  -4   8        7.77       12.21     14.99 o 
  -8  -3   8       23.58       13.88     17.10 o 
  -7  -3   8       19.24       17.10     16.99 o 
  -6  -3   8       21.81       10.55     14.21 o 
  -5  -3   8      116.90       91.71     22.98 o 
  -4  -3   8        6.67        2.00      9.88 o 
  -3  -3   8      247.28      236.82     26.76 o 
  -2  -3   8       94.81      120.35     19.99 o 
  -1  -3   8       47.14       71.17     16.10 o 
   0  -3   8      498.82      477.53     32.09 o 
   1  -3   8       64.77       81.83     15.43 o 
   2  -3   8      259.10      234.64     15.31 o 
   3  -3   8      245.06      274.44     14.25 o 
   4  -3   8       15.87       21.87     13.10 o 
   5  -3   8        1.11        4.77     11.21 o 
   6  -3   8        8.79        3.22     12.32 o 
   7  -3   8       16.18       10.88     13.21 o 
  -8  -2   8       10.88       17.43     17.21 o 
  -7  -2   8       12.66        7.33     14.88 o 
  -6  -2   8      207.46      239.82     33.31 o 
  -5  -2   8      163.80      169.32     27.09 o 
  -4  -2   8        6.92        3.89      9.33 o 
  -3  -2   8       23.80       33.86     13.88 o 
  -2  -2   8        0.20       14.32     10.21 o 
  -1  -2   8      335.64      347.18     27.87 o 
   0  -2   8      211.06      222.06     22.54 o 
   1  -2   8      613.80      612.29     24.13 o 
   2  -2   8      525.31      527.92     22.05 o 
   3  -2   8      115.29      111.81     17.88 o 
   4  -2   8        6.22       12.75      7.60 o 
   5  -2   8       49.93       55.96     19.76 o 
   6  -2   8       45.33       44.97     19.43 o 
   7  -2   8        4.71        0.00     12.99 o 
  -8  -1   8        0.53        9.44     14.54 o 
  -7  -1   8        2.10        6.44     12.99 o 
  -6  -1   8       34.23       56.74     20.10 o 
  -5  -1   8       60.03       54.96     17.43 o 
  -4  -1   8        0.09        0.00      8.44 o 
  -3  -1   8       25.57       21.43     11.55 o 
  -2  -1   8      140.48      142.34     20.32 o 
  -1  -1   8       69.30       62.62     14.21 o 
   0  -1   8      448.31      500.85     30.20 o 
   1  -1   8       13.66       11.34      5.98 o 
   2  -1   8        4.03        0.00      6.55 o 
   3  -1   8       23.02       15.88     10.99 o 
   4  -1   8        1.05        8.61      7.60 o 
   5  -1   8        0.37        0.00      8.11 o 
   6  -1   8       35.15       45.08     20.10 o 
  -9   0   8        2.35        0.00     15.65 o 
  -8   0   8        5.86        0.89     13.32 o 
  -7   0   8       29.49       23.54     16.32 o 
  -6   0   8      119.67      146.56     26.98 o 
  -5   0   8       62.98       89.16     21.32 o 
  -4   0   8       13.22       20.10     13.10 o 
  -3   0   8      229.68      191.75     23.65 o 
  -2   0   8       14.80        0.33      8.22 o 
  -1   0   8       61.92       82.60     15.43 o 
   0   0   8       29.22       24.15      7.68 o 
   1   0   8       32.31       33.86     12.77 o 
   2   0   8       22.36       21.65     12.66 o 
   3   0   8        0.83        0.33     10.21 o 
   4   0   8        0.65        0.00     10.10 o 
   5   0   8       16.65       23.30     11.03 o 
   6   0   8       22.80       16.77     16.77 o 
  -9   1   8        5.65       12.55     15.77 o 
  -8   1   8        8.67        8.99     12.99 o 
  -7   1   8       63.94       52.85     19.65 o 
  -6   1   8       66.93      100.15     23.43 o 
  -5   1   8      110.73      148.22     25.31 o 
  -4   1   8      175.50      154.11     23.76 o 
  -3   1   8      252.19      283.45     27.53 o 
  -2   1   8        2.79        5.66      9.33 o 
  -1   1   8      316.13      327.02     19.52 o 
   0   1   8       27.51       17.10     11.55 o 
   1   1   8      112.84       58.18     17.88 o 
   2   1   8      115.27      147.56     24.87 o 
   3   1   8       41.31       30.31     15.32 o 
   4   1   8        4.54        3.55     12.32 o 
   5   1   8       14.46        8.49      9.89 o 
  -9   2   8       17.98       25.54     19.21 o 
  -8   2   8        5.21        4.33     12.99 o 
  -7   2   8       40.77       37.08     18.21 o 
  -6   2   8       38.26       30.75     16.32 o 
  -5   2   8        7.92        1.55     11.55 o 
  -4   2   8       83.73       61.95     17.65 o 
  -3   2   8      241.39      276.90     27.20 o 
  -2   2   8        2.94       10.75      7.02 o 
  -1   2   8       66.08       54.18     17.10 o 
   0   2   8        9.51        2.78     10.33 o 
   1   2   8      383.57      344.52     34.20 o 
   2   2   8      228.43      193.30     28.98 o 
   3   2   8       39.86       39.86     18.43 o 
   4   2   8        6.35        0.00     13.88 o 
  -9   3   8       16.47       41.52     21.21 o 
  -8   3   8       15.10       18.54     16.43 o 
  -7   3   8       67.13       49.41     19.43 o 
  -6   3   8      100.27       90.82     23.09 o 
  -5   3   8        9.67       14.66     13.32 o 
  -4   3   8      114.27      141.23     23.09 o 
  -3   3   8       77.07       73.19     12.63 o 
  -2   3   8        1.07        3.22      8.77 o 
  -1   3   8       22.02       19.99     13.99 o 
   0   3   8       28.80       28.31     15.65 o 
   1   3   8       91.92      101.26     24.76 o 
   2   3   8       85.21       58.07     21.21 o 
   3   3   8       59.11       70.84     23.87 o 
   4   3   8        3.88        0.00     13.99 o 
  -9   4   8        8.78        0.00     13.88 o 
  -8   4   8        2.54        0.00      9.99 o 
  -7   4   8       11.24        3.55     12.88 o 
  -6   4   8        9.66       33.09     16.77 o 
  -5   4   8        6.27       10.02      8.11 o 
  -4   4   8      118.88      108.66     16.05 o 
  -3   4   8        7.75       12.99     13.10 o 
  -2   4   8       16.33       28.42     14.54 o 
  -1   4   8       45.44       64.40     21.65 o 
   0   4   8        1.47        3.66     12.44 o 
   1   4   8       30.35       46.96     19.65 o 
   2   4   8       45.23       47.30     21.65 o 
   3   4   8       18.20       19.87     18.54 o 
  -8   5   8        0.45        0.00     12.88 o 
  -7   5   8       12.73       43.86     19.10 o 
  -6   5   8       34.51       27.17     11.25 o 
  -5   5   8        7.82       10.55      9.26 o 
  -4   5   8       49.30       38.08     16.10 o 
  -3   5   8       16.94        8.55     10.55 o 
  -2   5   8       86.63       79.50     23.43 o 
  -1   5   8       22.49       27.09     16.77 o 
   0   5   8        0.27        0.00     11.21 o 
   1   5   8        1.94        0.44     12.55 o 
  -8   6   8        8.07       12.67     10.88 o 
  -7   6   8        0.84        5.10      9.26 o 
  -6   6   8        2.77        1.56      8.44 o 
  -5   6   8      113.18       87.93     24.76 o 
  -4   6   8       34.31       37.53     18.32 o 
  -3   6   8        8.63       11.77     14.21 o 
  -2   6   8      129.93      141.45     30.31 o 
  -1   6   8       82.36       78.61     24.09 o 
   0   6   8       19.41        5.77     15.88 o 
  -7   7   8        0.06        0.00      9.57 o 
  -6   7   8        4.69       17.43     15.99 o 
  -5   7   8       30.12       44.30     20.21 o 
  -4   7   8       19.09       17.32     15.54 o 
  -3   7   8       13.52       14.88     15.43 o 
  -2   7   8       25.86       34.75     17.65 o 
   3 -12   9       14.37       12.44     15.88 o 
   0 -11   9       40.70       46.74     22.87 o 
   1 -11   9       10.94       25.65     18.10 o 
   2 -11   9        2.21       10.21     14.88 o 
   3 -11   9      107.78      107.70     27.65 o 
   4 -11   9       31.93       14.77     15.54 o 
   5 -11   9        6.17       20.65     15.77 o 
   6 -11   9        0.72        0.00     12.77 o 
  -2 -10   9       59.80       67.27     17.04 o 
  -1 -10   9        2.10        3.72     10.32 o 
   0 -10   9       11.19       17.21     15.77 o 
   1 -10   9        1.42        0.78     12.77 o 
   2 -10   9       34.85       42.86     18.76 o 
   3 -10   9      122.85      148.67     29.20 o 
   4 -10   9        3.91       11.44     13.43 o 
   5 -10   9        7.87        1.11     11.10 o 
   6 -10   9       22.84       19.43     16.99 o 
   7 -10   9       10.13       17.10     11.93 o 
  -3  -9   9       16.87       31.64     13.39 o 
  -2  -9   9        9.48        4.53      9.48 o 
  -1  -9   9       18.59       29.49     12.32 o 
   0  -9   9        0.15        0.00      6.71 o 
   1  -9   9        0.09        0.00     11.21 o 
   2  -9   9       38.14       37.08     17.10 o 
   3  -9   9       49.60       49.63     18.65 o 
   4  -9   9        0.22        0.78     10.55 o 
   5  -9   9       48.99       52.63     19.21 o 
   6  -9   9       12.89       22.09     11.91 o 
   7  -9   9        3.43        0.79      8.69 o 
  -4  -8   9        0.03        5.20     10.32 o 
  -3  -8   9       51.05       66.54     16.27 o 
  -2  -8   9        2.89        0.00      7.50 o 
  -1  -8   9       25.14       20.12     10.28 o 
   0  -8   9       53.00       74.21     14.26 o 
   1  -8   9        0.11        0.00     10.99 o 
   2  -8   9       93.52       92.60     22.43 o 
   3  -8   9       21.91       26.54     14.32 o 
   4  -8   9       33.39       43.05     12.24 o 
   5  -8   9       33.66       30.27     11.36 o 
   6  -8   9        7.25        6.08      9.03 o 
   7  -8   9        8.21        0.67     13.43 o 
  -5  -7   9        0.50        0.00      9.34 o 
  -4  -7   9       20.91       31.47     12.77 o 
  -3  -7   9       19.19       14.66     13.99 o 
  -2  -7   9       15.01        2.21      7.47 o 
  -1  -7   9      244.85      286.35     22.81 o 
   0  -7   9      307.31      301.00     32.09 o 
   1  -7   9        4.70        4.11      9.55 o 
   2  -7   9      146.03      129.24     23.98 o 
   3  -7   9       83.02       94.06     14.10 o 
   4  -7   9        1.22        0.00      6.47 o 
   5  -7   9       37.20       36.17     13.66 o 
   6  -7   9       10.52       21.00     10.68 o 
   7  -7   9       13.78       19.10     17.43 o 
  -6  -6   9        0.01        3.59      9.58 o 
  -5  -6   9        1.27        3.28      9.24 o 
  -4  -6   9      136.46      154.61     21.11 o 
  -3  -6   9       23.52       18.43     10.09 o 
  -2  -6   9        0.09        0.00      9.44 o 
  -1  -6   9      257.06      283.68     31.20 o 
   0  -6   9       87.75       69.50     18.76 o 
   1  -6   9        0.52        1.78      9.77 o 
   2  -6   9      194.47      206.06     17.53 o 
   3  -6   9        0.76        2.56      6.24 o 
   4  -6   9       82.00       89.27     23.59 o 
   5  -6   9        4.23        2.72      7.42 o 
   6  -6   9        0.44        0.00     11.32 o 
   7  -6   9        4.36        0.00     11.66 o 
  -6  -5   9       30.02       29.89     13.10 o 
  -5  -5   9        7.99        9.14     10.00 o 
  -4  -5   9       40.54       33.34     12.40 o 
  -3  -5   9      100.02       87.38     21.98 o 
  -2  -5   9        5.51        0.00      7.77 o 
  -1  -5   9      127.85      114.69     22.21 o 
   0  -5   9      227.92      255.25     27.42 o 
   1  -5   9       11.60       16.34      6.97 o 
   2  -5   9      232.80      245.14     20.32 o 
   3  -5   9      135.13      148.48     16.12 o 
   4  -5   9        4.67        2.44      6.81 o 
   5  -5   9       15.53       18.54     13.55 o 
   6  -5   9        7.78        6.77     12.99 o 
   7  -5   9        3.46        0.00     12.32 o 
  -7  -4   9        3.17        5.11     14.99 o 
  -6  -4   9       88.18       77.39     23.43 o 
  -5  -4   9       31.83       25.43     16.88 o 
  -4  -4   9        4.45        1.11     11.99 o 
  -3  -4   9      107.04      105.14     22.43 o 
  -2  -4   9       52.98       58.07     17.65 o 
  -1  -4   9      193.80      178.98     24.54 o 
   0  -4   9      208.10      185.42     23.98 o 
   1  -4   9      131.68      134.01     20.87 o 
   2  -4   9      169.09      162.48     15.71 o 
   3  -4   9      105.87      110.51     14.28 o 
   4  -4   9      165.80      154.88     26.31 o 
   5  -4   9      205.85      197.52     31.31 o 
   6  -4   9       46.65       44.86     19.99 o 
   7  -4   9        9.69        2.78     12.55 o 
  -7  -3   9       23.62       41.08     20.98 o 
  -6  -3   9        1.28        0.00      9.99 o 
  -5  -3   9       13.99       32.53     16.54 o 
  -4  -3   9       39.62       68.84     20.10 o 
  -3  -3   9        9.22        1.22      8.88 o 
  -2  -3   9        6.05       15.99     10.88 o 
   0  -3   9       19.82        7.44      9.10 o 
   1  -3   9      113.63       87.82     16.88 o 
   2  -3   9       25.55       12.05      6.90 o 
   3  -3   9        6.87       14.45      7.32 o 
   4  -3   9      127.22      102.26     23.65 o 
   5  -3   9       82.84       58.96     20.65 o 
   6  -3   9       15.40        7.33     13.32 o 
   7  -3   9       13.38        7.88     14.43 o 
  -8  -2   9       27.07       34.53     21.65 o 
  -7  -2   9      106.53      101.26     27.20 o 
  -6  -2   9        4.88       14.99     13.55 o 
  -5  -2   9        3.96        0.00      9.44 o 
  -4  -2   9       23.35       15.32     12.88 o 
  -3  -2   9       10.16       22.76     12.99 o 
  -2  -2   9       76.01      103.26     20.10 o 
  -1  -2   9      211.97      164.77     22.43 o 
   0  -2   9        6.26        5.11      8.33 o 
   1  -2   9      123.63       53.25     75.44 o 
   2  -2   9        2.15        0.00      6.88 o 
   3  -2   9       15.44       16.54     11.77 o 
   4  -2   9       42.94       34.20     16.54 o 
   5  -2   9        3.47       13.88     13.55 o 
   6  -2   9        4.73        1.78     10.66 o 
  -8  -1   9       73.79       60.51     24.65 o 
  -7  -1   9       61.66       65.17     23.54 o 
  -6  -1   9       14.05       17.76     15.10 o 
  -5  -1   9       55.89       50.07     18.99 o 
  -4  -1   9       37.21       43.41     16.77 o 
  -3  -1   9       43.46       52.63     16.65 o 
  -2  -1   9      216.49      248.48     26.42 o 
  -1  -1   9       29.53       18.43     10.88 o 
   0  -1   9      457.36      341.17     20.30 o 
   1  -1   9      346.69      389.82     32.64 o 
   2  -1   9        1.05        1.33      9.77 o 
   3  -1   9       15.28       11.55     11.44 o 
   4  -1   9        0.01        4.71      8.31 o 
   5  -1   9        1.17        5.33     12.77 o 
   6  -1   9       14.32       10.21     14.32 o 
  -8   0   9       22.20       22.87     18.76 o 
  -7   0   9        4.73        0.00     11.55 o 
  -6   0   9        1.20        3.89     10.55 o 
  -5   0   9        3.86        5.44     11.55 o 
  -4   0   9        6.36        9.55     11.99 o 
  -3   0   9        0.55        7.55      9.88 o 
  -2   0   9      131.65      120.24     20.32 o 
  -1   0   9       64.03       75.18     12.43 o 
   0   0   9      608.24      644.74     43.08 o 
   1   0   9      847.57      836.48     49.41 o 
   2   0   9       37.39       31.64     14.88 o 
   3   0   9        0.27        0.00     11.21 o 
   4   0   9       11.25        8.66     12.77 o 
   5   0   9       21.42       22.54     16.32 o 
  -8   1   9        0.90       10.21     15.77 o 
  -7   1   9        0.78        1.67     12.21 o 
  -6   1   9       21.81       33.75     16.99 o 
  -5   1   9        5.19        6.99     11.88 o 
  -4   1   9      221.97      230.05     29.20 o 
  -3   1   9        0.01        0.67     10.10 o 
  -2   1   9      169.18      168.00     24.76 o 
  -1   1   9       89.31      107.14     22.32 o 
   0   1   9       53.26       73.72     19.32 o 
   1   1   9       68.01       42.08     17.10 o 
   2   1   9       14.01       24.32     15.32 o 
   3   1   9        2.38        4.89     12.55 o 
   4   1   9       45.50       45.74     20.21 o 
  -8   2   9        6.59        5.55     13.55 o 
  -7   2   9        3.04        2.22     12.77 o 
  -6   2   9       61.65       79.27     23.20 o 
  -5   2   9      221.34      247.26     31.86 o 
  -4   2   9       75.59       48.08     17.21 o 
  -3   2   9       16.62       10.80      7.76 o 
  -2   2   9       58.98       64.69     12.30 o 
  -1   2   9       60.54       62.84     18.76 o 
   0   2   9        2.64        0.00     10.55 o 
   1   2   9        0.59        4.77     11.32 o 
   2   2   9        6.19       11.55     14.10 o 
   3   2   9       48.33       78.94     24.87 o 
   4   2   9       11.97       11.10     16.32 o 
  -8   3   9       18.99       24.65     18.54 o 
  -7   3   9        2.62        0.56     12.44 o 
  -6   3   9        6.55        2.11     12.32 o 
  -5   3   9       13.06       15.43     13.43 o 
  -4   3   9        8.08        8.10      7.68 o 
  -3   3   9       76.80       89.11     14.62 o 
  -2   3   9       71.53       49.07     17.88 o 
  -1   3   9       23.26       17.10     14.77 o 
   0   3   9       22.49       45.30     18.21 o 
   1   3   9       18.94        9.22     13.99 o 
   2   3   9       38.37       24.43     17.88 o 
   3   3   9       28.51       18.43     18.32 o 
  -8   4   9        1.66        0.00     13.66 o 
  -7   4   9        2.39        0.00     11.66 o 
  -6   4   9        0.03        2.11     12.99 o 
  -5   4   9       43.72       39.89     12.40 o 
  -4   4   9       15.91        6.23      8.87 o 
  -3   4   9      135.82      152.55     29.31 o 
  -2   4   9       95.68       72.50     22.09 o 
  -1   4   9       27.95       19.10     15.21 o 
   0   4   9       12.43       19.10     16.21 o 
   1   4   9        1.39        5.55     13.32 o 
   2   4   9        7.93        0.00     15.10 o 
  -7   5   9        0.01        7.89      9.74 o 
  -6   5   9       32.16       35.31     12.55 o 
  -5   5   9        7.32        3.59      9.61 o 
  -4   5   9        8.28        0.00     11.32 o 
  -3   5   9      116.11      101.92     26.31 o 
  -2   5   9       56.60       47.85     19.43 o 
  -1   5   9       11.21        2.66     14.54 o 
   0   5   9       95.53       80.16     27.42 o 
  -6   6   9       52.44       49.24     14.95 o 
  -5   6   9        9.79        8.44     13.55 o 
  -4   6   9        5.75        2.33     12.55 o 
  -3   6   9       19.76       20.32     14.77 o 
  -2   6   9        8.92        0.00     11.88 o 
   1 -11  10        7.01        0.00     13.10 o 
   2 -11  10        5.11        3.66     14.43 o 
   3 -11  10        0.22        0.00      9.77 o 
   4 -11  10       43.26       59.18     21.32 o 
   5 -11  10        5.55        2.44     13.88 o 
  -1 -10  10       45.64       61.29     24.20 o 
   0 -10  10        1.08        0.00     12.88 o 
   1 -10  10        3.15        0.89     14.10 o 
   2 -10  10       60.48       76.39     24.09 o 
   3 -10  10       15.19       29.42     17.10 o 
   4 -10  10       12.22        0.00     10.66 o 
   5 -10  10       13.24       26.76     16.21 o 
   6 -10  10        1.32        6.00     13.43 o 
  -2  -9  10       38.33       38.59     14.29 o 
  -1  -9  10       86.52       61.47     15.14 o 
   0  -9  10       30.13       21.98     16.43 o 
   1  -9  10       13.91       11.55     13.77 o 
   2  -9  10       29.61       13.66     12.99 o 
   3  -9  10       13.64       17.88     13.99 o 
   4  -9  10        0.14        4.66     11.32 o 
   5  -9  10        0.40        0.89     11.21 o 
   6  -9  10        8.28        6.75     10.05 o 
  -4  -8  10        4.20        3.64     10.60 o 
  -3  -8  10        1.04        0.00     12.32 o 
  -2  -8  10       31.70       38.64     12.55 o 
  -1  -8  10        0.00        0.00     10.77 o 
   0  -8  10        3.67        4.44     10.99 o 
   1  -8  10      176.46      182.75     29.98 o 
   2  -8  10        7.07        4.44     10.77 o 
   3  -8  10       59.33       48.52     18.54 o 
   4  -8  10       93.42       90.82     23.54 o 
   5  -8  10        1.21        6.82      8.38 o 
   6  -8  10        2.58       10.69      9.99 o 
   7  -8  10        9.78       18.87     17.76 o 
  -4  -7  10       11.19       20.87     11.23 o 
  -3  -7  10        2.19        3.27      9.30 o 
  -2  -7  10        3.87        0.00     10.33 o 
  -1  -7  10        6.39        5.88     11.66 o 
   0  -7  10       19.67       15.32     13.32 o 
   1  -7  10      163.56      150.89     26.65 o 
   2  -7  10        0.67        0.00      9.77 o 
   3  -7  10      206.19      209.67     19.42 o 
   4  -7  10       65.03       58.20     13.00 o 
   5  -7  10        0.99        0.45      7.16 o 
   6  -7  10       16.84       13.88     14.43 o 
   7  -7  10        5.86       11.55     15.77 o 
  -5  -6  10        6.14        8.44     10.28 o 
  -4  -6  10        1.81        4.44     13.10 o 
  -3  -6  10        5.53        1.67     11.44 o 
  -2  -6  10      165.13      171.32     28.65 o 
  -1  -6  10      368.31      342.30     35.53 o 
   0  -6  10       46.10       59.62     18.65 o 
   1  -6  10       97.52      103.59     22.43 o 
   2  -6  10       15.40        6.10      7.26 o 
   3  -6  10       76.61       79.76     14.11 o 
   4  -6  10       21.70       32.80     11.10 o 
   5  -6  10       37.12       39.64     16.99 o 
   6  -6  10        6.25        0.00     11.77 o 
   7  -6  10        6.74        3.00     14.77 o 
  -6  -5  10        3.10        0.00     12.32 o 
  -5  -5  10        4.90       13.77     15.65 o 
  -4  -5  10        9.25       14.21     13.10 o 
  -3  -5  10       13.20        0.22      8.77 o 
  -1  -5  10        9.09        5.55     10.66 o 
   0  -5  10        0.65        0.44      8.66 o 
   1  -5  10       21.08       12.16      9.27 o 
   2  -5  10       21.56       19.73      8.75 o 
   3  -5  10        0.51        0.00      6.29 o 
   4  -5  10       88.56       89.71     23.20 o 
   5  -5  10       19.18       13.88     15.43 o 
   6  -5  10       55.87       30.09     18.65 o 
  -6  -4  10       39.70       44.19     21.54 o 
  -5  -4  10       29.22       11.99     15.43 o 
  -4  -4  10        2.00        0.00     10.21 o 
  -3  -4  10        8.00       16.65     12.88 o 
  -2  -4  10       48.52       30.20     14.88 o 
  -1  -4  10        0.05        7.44     10.77 o 
   0  -4  10       17.52       11.66     11.10 o 
   1  -4  10        9.28       18.54     11.21 o 
   2  -4  10      148.62      157.78     13.13 o 
   3  -4  10       19.82       33.86     15.21 o 
   4  -4  10        2.47        0.00      9.44 o 
   5  -4  10       55.51       46.08     20.54 o 
   6  -4  10       48.87       25.98     18.65 o 
  -7  -3  10        7.44        0.00     14.43 o 
  -6  -3  10       30.27       32.09     18.87 o 
  -5  -3  10        6.51        0.00      9.88 o 
  -4  -3  10       44.60       20.76     15.21 o 
  -3  -3  10       24.46       15.43     12.21 o 
  -2  -3  10        9.70        1.22      9.33 o 
  -1  -3  10      194.45      179.87     25.43 o 
   0  -3  10     1251.58     1468.12     61.29 o 
   1  -3  10        4.40       15.10     11.32 o 
   2  -3  10        3.93        3.33      8.22 o 
   3  -3  10      121.25      161.10     26.98 o 
   4  -3  10       21.96       21.54     14.77 o 
   5  -3  10        2.72        3.11     10.99 o 
   6  -3  10       11.16        2.33     14.54 o 
  -7  -2  10       62.09       55.96     24.09 o 
  -6  -2  10       16.90       19.43     17.21 o 
  -5  -2  10       76.50       90.27     23.87 o 
  -4  -2  10        7.18        2.89     11.10 o 
  -3  -2  10       36.02       20.32     13.55 o 
  -2  -2  10       27.52       25.09     14.10 o 
  -1  -2  10      167.33      202.18     25.87 o 
   0  -2  10      896.85      991.92     49.19 o 
   1  -2  10       32.05       46.08     15.88 o 
   2  -2  10        0.15        5.88     10.55 o 
   3  -2  10       82.22      109.92     22.21 o 
   4  -2  10        0.19        0.00     11.10 o 
   5  -2  10       33.89       33.42     19.32 o 
  -8  -1  10        1.48        0.00     14.88 o 
  -7  -1  10       19.92       21.54     18.54 o 
  -6  -1  10        3.09       15.21     14.21 o 
  -5  -1  10       10.43        3.66     11.44 o 
  -4  -1  10       19.24        4.55     11.21 o 
  -3  -1  10        3.15        0.00      8.77 o 
  -2  -1  10      165.73      173.31     25.09 o 
  -1  -1  10       78.55      104.81     19.87 o 
   0  -1  10        9.13        0.00      6.44 o 
   1  -1  10       95.66      109.36     22.21 o 
   2  -1  10       45.44       60.73     19.43 o 
   3  -1  10       14.50        8.99     13.55 o 
   4  -1  10        0.19        0.00     10.10 o 
   5  -1  10       15.82        2.66     13.99 o 
  -8   0  10       19.23        8.99     16.54 o 
  -7   0  10        2.20        2.55     14.32 o 
  -6   0  10        2.17        0.00      9.88 o 
  -5   0  10        2.61        0.00      9.77 o 
  -4   0  10        7.89       23.32     13.88 o 
  -3   0  10      102.22      108.25     22.21 o 
  -2   0  10       36.25       32.53     14.21 o 
  -1   0  10       21.96       18.56      9.01 o 
   0   0  10        3.49        0.00      8.88 o 
   1   0  10        0.77        0.00     10.10 o 
   2   0  10        8.51        0.00     10.55 o 
   3   0  10       21.31       20.65     15.32 o 
   4   0  10        6.13        3.44     13.99 o 
  -8   1  10        5.91        2.00     14.88 o 
  -7   1  10        9.03       15.88     15.77 o 
  -6   1  10        7.71        6.22     13.43 o 
  -5   1  10       55.52       27.53     16.10 o 
  -4   1  10      264.66      282.57     31.86 o 
  -3   1  10      314.59      339.86     32.64 o 
  -2   1  10       22.57       15.01      8.77 o 
  -1   1  10       13.85       26.42     14.54 o 
   0   1  10        7.71       10.88     11.88 o 
   1   1  10       33.15       33.64     16.21 o 
   2   1  10       11.45       14.21     14.54 o 
   3   1  10       27.33       28.42     17.88 o 
  -8   2  10       13.15       20.87     17.54 o 
  -7   2  10        7.65       10.33     14.77 o 
  -6   2  10        4.24       17.21     14.43 o 
  -5   2  10        5.07        5.33     11.88 o 
  -4   2  10       52.96       47.96     19.21 o 
  -3   2  10      113.83       91.84     15.71 o 
  -2   2  10        0.73        0.00      9.66 o 
  -1   2  10       54.50       82.38     23.65 o 
   0   2  10       10.05        4.44     11.32 o 
   1   2  10       37.78       23.98     16.77 o 
   2   2  10       70.19       69.61     23.76 o 
   3   2  10        0.38        3.44     15.10 o 
  -7   3  10        8.71       12.44     15.88 o 
  -6   3  10       61.08       46.52     20.21 o 
  -5   3  10       20.39        8.99     14.32 o 
  -4   3  10       45.15       35.70     12.09 o 
  -3   3  10       46.77       38.19     17.21 o 
  -2   3  10        0.32        4.00     11.88 o 
  -1   3  10       47.14       48.63     20.10 o 
   0   3  10        0.53        0.00     12.55 o 
   1   3  10        8.40        9.22     14.54 o 
  -7   4  10       32.81       47.85     22.21 o 
  -6   4  10       22.08       23.56     11.80 o 
  -5   4  10        0.14        0.00      8.47 o 
  -4   4  10        1.08        0.00     11.44 o 
  -3   4  10        2.80        9.10     13.32 o 
  -2   4  10       27.87       12.77     15.99 o 
  -1   4  10       11.52       17.21     15.77 o 
   0   4  10        0.91        0.00     14.99 o 
  -6   5  10        0.46        0.23      9.54 o 
  -5   5  10        1.92        5.66     13.10 o 
  -4   5  10        6.87        1.89     12.44 o 
  -3   5  10        0.00        1.78     12.77 o 
  -2   5  10       25.19       21.21     16.10 o 
   0 -10  11       13.16       15.99     16.65 o 
   1 -10  11        9.73        7.22     13.43 o 
   2 -10  11       28.08       36.31     18.32 o 
   3 -10  11       40.93       38.19     19.10 o 
   4 -10  11        1.12        0.00     10.44 o 
   5 -10  11       17.92       22.87     16.54 o 
  -2  -9  11        5.83        0.67     14.77 o 
  -1  -9  11        0.09        0.00     12.21 o 
   0  -9  11        2.10        7.99     13.32 o 
   1  -9  11        0.24        0.00     10.99 o 
   2  -9  11      104.64      131.57     28.65 o 
   3  -9  11       41.46       43.52     19.43 o 
   4  -9  11        0.85        4.66     12.66 o 
   5  -9  11       60.55       89.60     25.09 o 
  -3  -8  11       14.16        9.55     16.54 o 
  -2  -8  11       31.93       28.20     19.65 o 
  -1  -8  11       25.67       20.87     14.99 o 
   0  -8  11        4.60        8.55     12.99 o 
   1  -8  11        2.44        3.00     10.44 o 
   2  -8  11       29.66       52.41     19.54 o 
   3  -8  11       63.20       72.95     22.54 o 
   4  -8  11        3.19        7.88     11.77 o 
   5  -8  11       25.78       30.88     12.65 o 
   6  -8  11        1.03       13.43     15.99 o 
  -4  -7  11        5.53        0.00     11.99 o 
  -3  -7  11        3.30       10.88     14.10 o 
  -2  -7  11        8.28       20.98     15.32 o 
  -1  -7  11       31.80        5.44     12.99 o 
   0  -7  11      108.84      144.78     27.98 o 
   1  -7  11        0.42        4.66      9.55 o 
   2  -7  11       13.40       19.43     13.99 o 
   3  -7  11       94.21       97.59     23.43 o 
   4  -7  11        3.53        4.06      7.81 o 
   5  -7  11        5.67        3.77     12.66 o 
   6  -7  11        3.17        0.00     11.99 o 
  -5  -6  11       12.38        6.55     16.65 o 
  -4  -6  11        7.46        5.88     15.10 o 
  -3  -6  11        3.40        8.33     13.21 o 
  -1  -6  11      132.74      124.80     26.20 o 
   0  -6  11        6.00        8.33     11.32 o 
   1  -6  11       13.36        9.77     11.99 o 
   2  -6  11       10.76        0.00      9.66 o 
   3  -6  11        0.11        8.33      8.06 o 
   4  -6  11       16.27        3.22     12.55 o 
   5  -6  11       21.69        5.33     14.54 o 
   6  -6  11        2.50        2.78     13.43 o 
  -5  -5  11        0.16        0.00     13.55 o 
  -4  -5  11        1.23        5.77     13.99 o 
  -3  -5  11        1.61       12.44     12.66 o 
  -2  -5  11       19.72       12.77     12.77 o 
  -1  -5  11      389.04      403.36     38.64 o 
   0  -5  11       93.62       54.96     17.99 o 
   1  -5  11        1.51        0.70      6.64 o 
   2  -5  11        5.16        5.48      7.83 o 
   3  -5  11        0.00        3.33     10.88 o 
   4  -5  11       24.29       29.98     16.77 o 
   5  -5  11       14.53       11.21     14.43 o 
   6  -5  11        6.12       10.10     15.99 o 
  -6  -4  11        0.20        1.67     14.88 o 
  -5  -4  11        0.16        0.00     13.10 o 
  -4  -4  11       12.55       21.98     16.21 o 
  -3  -4  11       71.79       58.40     20.76 o 
  -2  -4  11       40.40       58.96     19.43 o 
  -1  -4  11      224.63      282.90     32.09 o 
   0  -4  11       77.84       74.61     19.32 o 
   1  -4  11       26.99       37.42     15.10 o 
   2  -4  11       28.27       35.86     16.32 o 
   3  -4  11        0.02        0.00      9.99 o 
   4  -4  11      133.73      103.92     25.98 o 
   5  -4  11      134.83      126.90     29.87 o 
  -6  -3  11        2.90       11.99     16.65 o 
  -5  -3  11       19.92        9.77     14.21 o 
  -4  -3  11       20.02        2.55     11.99 o 
  -3  -3  11       38.71       52.07     19.99 o 
  -2  -3  11        1.63        4.00     10.99 o 
  -1  -3  11        4.69        0.22      9.66 o 
   0  -3  11        2.74        4.66     10.33 o 
   1  -3  11        1.63        1.55      9.55 o 
   2  -3  11      106.74      128.02     23.54 o 
   3  -3  11        1.79        7.88     12.21 o 
   4  -3  11       74.81       98.48     26.20 o 
   5  -3  11        3.42        0.00     12.55 o 
  -7  -2  11        0.20        0.00     11.21 o 
  -6  -2  11        2.38        0.00     10.55 o 
  -5  -2  11        1.21        2.78     13.21 o 
  -4  -2  11       17.15        9.44     13.55 o 
  -3  -2  11        4.91        0.00     10.88 o 
  -2  -2  11        4.01        3.89     10.99 o 
  -1  -2  11        1.98        0.00      9.77 o 
   0  -2  11       42.05       51.47     12.56 o 
   1  -2  11        1.11        0.00      9.44 o 
   2  -2  11       56.09       41.86     17.32 o 
   4  -2  11        9.43       12.10     14.43 o 
  -7  -1  11        0.21        6.33     14.10 o 
  -5  -1  11       32.81       39.41     17.99 o 
  -4  -1  11       75.98       83.60     22.43 o 
  -3  -1  11        1.71        0.00      9.66 o 
  -2  -1  11      121.63      118.69     23.09 o 
  -1  -1  11       52.78       58.51     17.54 o 
   0  -1  11       32.01       44.97     17.32 o 
   1  -1  11      102.15       90.15     22.87 o 
   2  -1  11       75.30       81.27     22.87 o 
   3  -1  11        0.23       14.32     14.21 o 
   4  -1  11       19.08       31.86     18.43 o 
  -7   0  11        0.04        6.88     15.54 o 
  -6   0  11        2.87       18.54     15.88 o 
  -5   0  11       24.24       20.65     16.10 o 
  -4   0  11        0.53        6.88     12.32 o 
  -3   0  11       26.62       15.21     14.43 o 
  -2   0  11      189.72      262.47     30.09 o 
  -1   0  11        1.31        4.11     10.77 o 
   0   0  11       20.18        3.22     11.66 o 
   1   0  11      167.23      164.10     29.31 o 
   2   0  11       36.17       26.98     16.99 o 
   3   0  11       13.72       14.99     16.65 o 
  -7   1  11        0.00        0.00     14.21 o 
  -6   1  11        0.01        3.11     12.32 o 
  -5   1  11       14.45       20.32     15.21 o 
  -4   1  11      101.32      125.02     26.09 o 
  -3   1  11        0.37       14.54     13.32 o 
  -2   1  11        4.61        0.00     11.10 o 
  -1   1  11       34.96       38.53     16.77 o 
   0   1  11        4.68        7.55     13.99 o 
   1   1  11       13.43       37.86     18.65 o 
   2   1  11        2.85        0.00     14.10 o 
  -7   2  11        4.04        8.33     15.21 o 
  -6   2  11        6.37        6.99     14.54 o 
  -5   2  11       19.85       18.76     15.99 o 
  -4   2  11       17.05       12.92     10.40 o 
  -3   2  11       12.56        9.99     12.88 o 
  -2   2  11        2.74        5.55     12.88 o 
  -1   2  11       12.60       10.33     14.32 o 
   0   2  11        9.33        6.11     13.55 o 
   1   2  11       42.02       24.87     18.87 o 
  -6   3  11        8.55       15.32     16.10 o 
  -5   3  11        2.88       23.97     11.73 o 
  -4   3  11       34.53       28.20     16.99 o 
  -3   3  11        7.03        1.11     11.44 o 
  -2   3  11       10.70       14.66     15.21 o 
  -1   3  11        0.33       11.77     15.99 o 
   0   3  11       14.71        4.33     14.99 o 
  -5   4  11        5.56       10.88     14.99 o 
  -4   4  11        5.83        9.44     13.88 o 
  -3   4  11       27.39       19.21     16.32 o 
  -2   4  11       14.36       21.10     17.99 o 
   2 -10  12       12.27        8.55     12.77 o 
  -1  -9  12       17.36        1.44     12.55 o 
   0  -9  12       10.25       26.20     17.43 o 
   1  -9  12        0.25        0.00     10.55 o 
   2  -9  12        3.85        8.44     12.99 o 
   3  -9  12        2.14        0.00     11.10 o 
   4  -9  12       10.54       42.08     19.87 o 
  -2  -8  12       12.80       11.44     15.88 o 
  -1  -8  12        0.01        2.44     12.21 o 
   0  -8  12       87.24       50.63     20.32 o 
   1  -8  12       38.46       27.09     16.21 o 
   2  -8  12        0.77        0.00     12.32 o 
   3  -8  12       35.47       31.42     16.99 o 
   4  -8  12       70.02       43.74     19.87 o 
  -3  -7  12       20.48       13.77     15.88 o 
  -1  -7  12        7.03        0.00     11.44 o 
   0  -7  12        6.81        2.89     12.44 o 
   1  -7  12       18.70       25.76     15.32 o 
   2  -7  12        0.96       21.32     14.10 o 
   3  -7  12       39.40       51.41     19.54 o 
   4  -7  12       36.51       29.87     16.77 o 
   5  -7  12        2.53        0.33     13.99 o 
  -4  -6  12        0.59        0.44     15.10 o 
  -3  -6  12        6.30        1.55     11.77 o 
  -2  -6  12      100.65       78.61     24.65 o 
  -1  -6  12       82.80       92.26     24.54 o 
   0  -6  12       10.63        5.22     11.44 o 
   1  -6  12       43.85       48.85     19.43 o 
   2  -6  12       17.85       12.99     12.88 o 
   3  -6  12       24.86        5.33     14.77 o 
   4  -6  12       11.66        1.22     13.32 o 
   5  -6  12        1.24       12.88     16.32 o 
  -5  -5  12        0.58        0.00     14.43 o 
  -4  -5  12        0.36        0.00     11.32 o 
  -3  -5  12        4.90        8.33     13.32 o 
  -2  -5  12        4.00       10.77     13.88 o 
  -1  -5  12        2.94       12.66     13.77 o 
   0  -5  12        0.01        0.00     10.21 o 
   1  -5  12        2.52        6.99     11.44 o 
   2  -5  12        0.39        6.11     11.21 o 
   3  -5  12       35.41       31.64     17.88 o 
   4  -5  12        1.06       11.10     14.54 o 
   5  -5  12       48.60       63.95     24.65 o 
  -5  -4  12        2.19       11.21     15.21 o 
  -4  -4  12       17.42       22.87     17.43 o 
  -3  -4  12       11.24       10.88     14.54 o 
  -2  -4  12       17.18        5.55     11.32 o 
  -1  -4  12       36.33       46.41     18.99 o 
   0  -4  12        2.40        9.44     11.99 o 
   2  -4  12        0.39        3.55     11.44 o 
   3  -4  12       16.28        8.99     14.21 o 
   4  -4  12        5.40       15.32     15.77 o 
  -6  -3  12       45.23       66.28     24.32 o 
  -5  -3  12       25.98       14.66     16.65 o 
  -4  -3  12        0.01        0.00     12.10 o 
  -3  -3  12       11.52        4.77     12.32 o 
  -2  -3  12        3.69        0.00     12.32 o 
  -1  -3  12      132.56      146.00     26.87 o 
   0  -3  12       64.74       45.63     18.32 o 
   1  -3  12      148.24      158.21     26.98 o 
   3  -3  12       45.73       46.74     19.99 o 
   4  -3  12       12.70        4.89     16.10 o 
  -6  -2  12       47.73       21.98     18.43 o 
  -5  -2  12       32.86       31.98     17.65 o 
  -4  -2  12        0.91        0.00     11.88 o 
  -3  -2  12       44.89       82.27     22.21 o 
  -2  -2  12        0.30        0.00     11.44 o 
  -1  -2  12       30.43       26.76     14.77 o 
   0  -2  12       42.35       47.74     18.99 o 
   1  -2  12       19.47       26.87     15.65 o 
   2  -2  12       11.18       10.10     14.54 o 
  -6  -1  12        2.23        5.77     14.43 o 
  -5  -1  12        0.69        0.56     13.10 o 
  -4  -1  12        0.07        0.00     10.21 o 
  -3  -1  12        0.04        1.89     10.88 o 
  -2  -1  12       28.32       44.86     16.88 o 
  -1  -1  12        3.10        0.00     10.21 o 
   0  -1  12       59.52       85.49     23.87 o 
   1  -1  12        3.37        5.88     12.88 o 
   2  -1  12       67.04       87.27     25.09 o 
  -6   0  12        0.05        0.00     10.33 o 
  -5   0  12       12.25       17.54     17.21 o 
  -4   0  12       43.96       65.17     21.98 o 
  -3   0  12       25.55       39.97     18.87 o 
  -2   0  12        4.78       10.99     13.21 o 
  -1   0  12        0.59        0.00     10.99 o 
   0   0  12       52.47       58.73     21.54 o 
   1   0  12       11.70        8.88     14.77 o 
   2   0  12       22.62       20.32     17.88 o 
  -6   1  12        2.73       12.77     16.54 o 
  -5   1  12       52.33       49.85     21.87 o 
  -4   1  12      190.83      204.74     32.53 o 
  -3   1  12        5.82       14.77     14.99 o 
  -2   1  12       29.24       31.53     17.99 o 
  -1   1  12        5.82        2.78     13.32 o 
   0   1  12       46.73       86.60     25.87 o 
   1   1  12        5.75        0.00     13.32 o 
  -5   2  12        8.90        0.00     13.21 o 
  -4   2  12        8.42        7.33     12.99 o 
  -3   2  12        0.31        0.00     12.55 o 
  -2   2  12        6.50       12.44     14.66 o 
  -1   2  12        1.09        3.66     13.10 o 
  -3   3  12        2.18        7.99     15.21 o 
  -1  -8  13        3.46        0.00     12.66 o 
   0  -8  13        3.28        0.67     13.55 o 
   1  -8  13        0.94        0.00     11.99 o 
   2  -8  13       25.39       38.42     19.54 o 
   3  -8  13        6.31       10.55     14.88 o 
  -2  -7  13       11.87        6.66     14.99 o 
  -1  -7  13       30.48       34.75     19.32 o 
   0  -7  13       20.51        6.77     13.43 o 
   1  -7  13        5.42        4.33     12.66 o 
   2  -7  13       15.36       32.86     18.54 o 
  -3  -6  13        3.52        9.88     15.43 o 
  -2  -6  13      152.36      143.23     31.42 o 
  -1  -6  13       26.44       58.84     22.09 o 
   0  -6  13       18.03       13.55     16.65 o 
   1  -6  13        0.00       15.54     14.43 o 
  -4  -5  13       10.17       19.21     17.43 o 
  -3  -5  13       12.78       23.65     17.54 o 
  -2  -5  13       73.08       87.93     26.09 o 
  -1  -5  13       48.21       42.30     19.43 o 
   0  -5  13       44.80       24.98     15.77 o 
   2  -5  13        3.08       10.44     14.32 o 
   3  -5  13        2.80        0.00     14.32 o 
  -4  -4  13       53.75       47.85     22.65 o 
  -3  -4  13        0.30        5.33     13.77 o 
  -2  -4  13        0.10        9.99     12.88 o 
  -1  -4  13       24.26       59.51     21.32 o 
   0  -4  13        0.70        0.00     11.55 o 
   2  -4  13       44.72       43.19     20.21 o 
   3  -4  13        4.96       16.54     17.21 o 
  -5  -3  13       33.48       27.09     18.32 o 
  -4  -3  13       16.27       23.98     18.32 o 
  -3  -3  13        0.21        2.33     13.43 o 
  -2  -3  13        2.64        6.22     13.88 o 
  -1  -3  13        0.76        0.00      9.10 o 
   0  -3  13        0.03        4.22     12.77 o 
   1  -3  13       36.40       26.09     16.65 o 
  -5  -2  13       44.53       43.41     21.76 o 
  -4  -2  13        0.03        0.00     12.44 o 
  -3  -2  13        0.08        0.00     12.66 o 
  -2  -2  13        0.45        0.00     11.21 o 
   0  -2  13        4.72        0.00     11.66 o 
   1  -2  13       20.50       11.10     15.32 o 
  -5  -1  13       38.93       30.09     20.21 o 
  -4  -1  13        6.39        4.66     14.54 o 
  -3  -1  13       23.67       15.54     15.88 o 
  -1  -1  13       54.81       57.07     21.10 o 
   0  -1  13        0.00        0.00     11.10 o 
   1  -1  13       19.11       10.77     16.77 o 
  -4   0  13       10.66        9.66     14.99 o 
  -2   0  13        0.83        0.00     10.66 o 
  -1   0  13        5.23        1.33     12.44 o 
   0   0  13        1.11        2.66     14.88 o 
  -3   1  13       17.27       10.99     16.54 o 
  -2   1  13        0.60        0.00     11.32 o 
  -1  -6  14        0.38        0.00     14.21 o 
   0  -6  14        8.70       11.66     17.10 o 
   1  -6  14       12.35       11.21     15.43 o 
  -2  -5  14        1.81       10.33     16.65 o 
  -1  -5  14        0.38        1.00     14.88 o 
   0  -5  14       19.22       21.10     17.43 o 
  -2  -4  14        1.10        5.22     15.65 o 
  -1  -4  14        2.48        7.55     15.77 o 
  -2  -3  14        1.27        0.00     13.88 o 
   0  -3  14        1.64        0.00     11.99 o 
  -1  -2  14       17.00       12.55     15.88 o 
                                                 
